# Supplementary material for: VaccineDA: Prediction, design and genome-wide screening of oligodeoxynucleotide-based vaccine adjuvants
Source: Sci Rep. 2015 Jul 27;5:12478. doi: 10.1038/srep12478 (PMC4515643; doi:10.1038/srep12478)
Supplement: Supplementary Information [file srep12478-s2.xls]

## Sheet: S1
		Supplementary Material
Title: VaccineDA : Prediction, design and genome-wide screening of oligodeoxynucleotide-based vaccine adjuvants.
Authors: Gandharva Nagpal, Sudheer Gupta, Kumardeep Chaudhary, Sandeep Kumar Dhanda, Satya Prakash, and Gajendra P. S. Raghava
Table S1: Average percentage nucleotide composition of IMODN and Non-IMODN sequences in the dataset IMODN2193R.
Nucleotide	IMODNs	Non-IMODNs	Difference	p-value (T-test)
T	29.9097	15.9387	13.971	5.39205e-185
A	14.9181	16.0314	-1.11329	0.000287233
G	29.711	34.1237	-4.41278	2.95614e-28
C	25.4613	33.9054	-8.44407	3.44251e-121
In this table, we show the average nucleotide composition of IMODNs (Immunomodulatory Oligodeoxynucleotides) and Non-IMODNs (Non-Immunomodulatory Oligodexynucleotides). The composition analysis was done on the 1754 positive squences (experimantally validated immunomodulatory oligodeoxynucleotides named IMODNs) and 17544 negative sequences (random fragments of human CpG islands named as Non-IMODNs…

## Sheet: S2
Table S2: Average percentage dinucleotide composition of IMODN and Non-IMODN sequences in the dataset IMODN2193R.
	`
Dinucleotide motif	IMODNs	Non-IMODNs	Difference	p-value (T-test)
TT	10.4624	2.71603	7.74634	8.19573e-79
TC	9.56385	5.44511	4.11874	3.21104e-99
GT	8.3455	4.30227	4.04323	9.3019e-110
AT	3.71038	1.78232	1.92806	7.08524e-48
CG	10.4213	8.89541	1.52592	2.45837e-10
TA	2.03307	1.30848	0.724586	6.43566e-12
TG	6.30388	5.76704	0.536834	0.000544979
AA	3.0935	2.86212	0.231382	0.26551
GA	5.70353	5.53819	0.165345	0.25602
AC	4.20353	4.24698	-0.0434442	0.731901
CT	5.37628	6.45144	-1.07515	8.02687e-11
CA	3.60946	5.62842	-2.01896	6.93237e-55
AG	3.50741	6.45075	-2.94334	1.64362e-102
GG	8.85633	11.88	-3.02369	2.00863e-18
GC	6.00684	11.3747	-5.36782	1.72506e-142
CC	5.47891	11.812	-6.33305	1.69336e-97
In this table, we show the average dinucleotide composition of IMODNs (Immunomodulatory Oligodeoxynucleotides) and Non-IMODNs (Non-Immunomodulatory Oligodexynucleotides). The composition analysis was done on the 1754 positive squences (experimantally validated immunomodulatory oligodeoxynucleotides named IMODNs) and 17544 negative sequences (random fragments of human CpG islands named as Non-IMOD…

## Sheet: S3
Table S3: Percentage trinucleotide composition of IMODN and Non-IMODN sequences in the dataset IMODN2193R.
Trinucleotide motif	IMODNs	Non-IMODNs	Difference	p-value (T-test)
TTT	5.37393	0.634339	4.73959	7.22117e-39
CGT	5.40135	1.17841	4.22294	1.52148e-133
TCG	5.06692	1.17329	3.89363	1.57661e-110
GTT	3.54574	0.71062	2.83512	3.34457e-112
GTC	3.26178	1.48031	1.78147	4.58741e-48
ACG	2.88267	1.15567	1.727	9.6612e-51
TTG	2.01308	0.762789	1.25029	2.82925e-42
TTC	2.26211	1.13182	1.13028	9.21933e-33
GAC	2.52513	1.47721	1.04793	2.00767e-25
CGA	2.23119	1.20078	1.0304	1.37902e-21
TGA	1.93516	0.981331	0.953833	4.42739e-24
GGG	5.16562	4.2329	0.932714	0.00074542
CAT	1.60754	0.693865	0.913674	1.66095e-26
TGT	1.79398	0.921052	0.872931	7.80115e-19
ATG	1.43428	0.681445	0.752836	1.44947e-21
GAT	1.35497	0.626321	0.728648	1.11064e-21
TCT	1.81955	1.2166	0.602951	1.33224e-08
ATC	1.13841	0.630355	0.508052	4.41769e-12
AAA	1.11537	0.727096	0.388273	0.0231817
ATT	0.755317	0.371183	0.384135	2.16974e-10
TAT	0.521069	0.188907	0.332162	2.49759e-07
TTA	0.612233	0.285472	0.326762	1.7281e-10
TAG	0.761149	0.46751	0.293639	3.91227e-06
AAC	0.98659	0.724904	0.261686	0.000213361
ATA	0.435662	0.185767	0.249896	8.90838e-06
CTA	0.717953	0.482882	0.23507	0.000304106
TCA	1.15373	0.941401	0.212329	0.00864818
TAA	0.492921	0.287879	0.205043	2.60345e-05
CTT	1.31154	1.14432	0.167215	0.0259544
AAT	0.399082	0.389008	0.0100738	0.799999
TAC	0.42922	0.44638	-0.0171604	0.70476
GTA	0.405301	0.437804	-0.0325028	0.456861
CAA	0.764735	0.805651	-0.0409155	0.517634
TGC	1.84982	1.96215	-0.112333	0.248398
AGT	0.591589	0.819491	-0.227902	1.43549e-05
ACT	0.565922	0.801066	-0.235145	3.8656e-06
GAA	0.835228	1.15665	-0.321421	5.47499e-08
AAG	0.795019	1.15397	-0.358955	8.77628e-09
GGT	1.20638	1.57132	-0.364938	1.46189e-06
GCT	1.88172	2.27675	-0.395031	5.23262e-05
ACA	0.466104	0.916642	-0.450538	3.3525e-18
AGA	0.770979	1.22691	-0.455936	7.64212e-12
TCC	1.81006	2.35777	-0.547704	1.87227e-09
GTG	1.34849	1.9082	-0.559708	9.84947e-10
GCA	1.09405	1.91476	-0.820712	3.24342e-25
CTC	1.61634	2.44584	-0.829503	2.32423e-17
CTG	1.80383	2.64688	-0.843057	7.52767e-19
AGC	1.39283	2.26827	-0.875438	4.11284e-24
ACC	0.622396	1.56525	-0.94285	3.91167e-60
CCA	1.14832	2.1008	-0.95248	4.30222e-41
TGG	1.19946	2.15238	-0.952914	1.23112e-35
CCT	1.34877	2.42306	-1.07429	4.87542e-41
CAC	0.535021	1.81056	-1.27554	4.10384e-94
GAG	1.23557	2.51658	-1.28101	2.81829e-52
GCG	2.20425	3.49928	-1.29503	7.25544e-20
GGA	1.07906	2.37762	-1.29856	1.72878e-74
AGG	1.02828	2.40516	-1.37688	7.2446e-81
CGC	1.84617	3.42901	-1.58284	2.71825e-33
CAG	0.949689	2.56841	-1.61873	4.69522e-119
CGG	1.50718	3.39129	-1.88412	4.97847e-93
CCC	2.10398	4.18789	-2.08391	3.29616e-16
CCG	1.08276	3.36738	-2.28462	6.50393e-162
GCC	1.22747	4.0021	-2.77463	1.1393e-224
GGC	1.17816	4.00136	-2.8232	3.39929e-226
In this table, we show the average trinucleotide composition of IMODNs (Immunomodulatory Oligodeoxynucleotides) and Non-IMODNs (Non-Immunomodulatory Oligodexynucleotides). The composition analysis was done on the 1754 positive squences (experimantally validated immunomodulatory oligodeoxynucleotides named IMODNs) and 17544 negative sequences (random fragments of human CpG islands named as Non-IMO…

## Sheet: S4
Table S4: Percentage tetranucleotide composition of IMODN and Non-IMODN sequences in the dataset IMODN2193R.
Tetranucleotide motif	IMODNs	Non-IMODNs	Difference	p-value (T-test)
CCCC	3.80418	0.150806	3.65338	3.10111e-29
TGCC	2.9719	0.167637	2.80426	4.22774e-107
CTGC	2.76083	0.165653	2.59518	7.30081e-71
GGGG	3.50413	1.38798	2.11615	1.31381e-22
GCTG	2.33248	0.332508	1.99997	1.07566e-66
ATGC	2.05406	0.207805	1.84625	3.02102e-62
TGCT	1.85884	0.413874	1.44497	1.75269e-46
GATG	1.82942	0.43228	1.39714	5.13731e-47
CTGA	1.34773	0.139216	1.20851	9.12246e-42
GCCT	1.21296	0.244537	0.968424	2.46645e-37
GCCC	0.952507	0.182528	0.76998	5.59963e-33
CCCG	0.811083	0.147951	0.663132	1.91062e-28
CCGC	0.778547	0.133799	0.644748	8.83942e-26
CGAT	0.892343	0.255222	0.637121	2.94799e-22
TGAT	0.974912	0.338369	0.636543	1.14638e-16
CCTG	0.799785	0.190203	0.609581	2.13892e-16
AATG	0.779429	0.172159	0.60727	1.29811e-17
TGAC	0.723441	0.126937	0.596504	9.15917e-22
CGCT	0.856555	0.281034	0.575521	5.67719e-18
ACTG	0.68172	0.108446	0.573274	1.05267e-20
CCTC	0.802068	0.259953	0.542115	1.04228e-17
AAAA	0.696402	0.177115	0.519287	0.000699518
GCCG	0.686338	0.200713	0.485624	2.6054e-17
CCGA	0.589777	0.121925	0.467852	3.8461e-20
TTAC	0.6996	0.242898	0.456702	4.35063e-19
CTAC	0.562949	0.132215	0.430735	5.9253e-12
ATGA	0.582985	0.175101	0.407884	7.60925e-14
CTCT	0.819896	0.450914	0.368982	4.36803e-08
TACG	0.58252	0.2391	0.34342	8.90011e-13
GACG	0.59487	0.262704	0.332166	8.70043e-12
TCGA	0.704852	0.375355	0.329497	1.4865e-08
CTGG	0.756136	0.440298	0.315838	8.98491e-08
ACCC	0.409472	0.100307	0.309165	2.72648e-12
ACGT	0.496466	0.196839	0.299628	2.54402e-10
CCCT	0.543143	0.243781	0.299362	4.18726e-07
GACT	0.475093	0.189669	0.285424	1.44271e-08
TACC	0.404574	0.126018	0.278556	3.15175e-09
CGAC	0.390743	0.121307	0.269435	7.74699e-12
ACGA	0.396154	0.132648	0.263506	5.82249e-11
ACGC	0.374676	0.111269	0.263406	1.15408e-10
TCAG	0.410725	0.158687	0.252038	7.88924e-08
CTTC	0.784161	0.536133	0.248028	5.56435e-05
GTGC	0.678401	0.431239	0.247162	2.30834e-05
CGCC	0.399283	0.154494	0.244789	3.26544e-08
CGTA	0.630449	0.39008	0.24037	0.00011557
CTTA	0.650523	0.422029	0.228495	2.98223e-06
GTCC	0.560719	0.348346	0.212372	7.4906e-05
TTTT	1.55618	1.35604	0.200144	0.398104
CCGT	0.435984	0.242409	0.193574	2.17182e-05
CAGT	0.345513	0.15399	0.191524	4.73028e-06
CGTC	0.598299	0.410485	0.187813	0.0016934
CCCA	0.261522	0.0772064	0.184316	1.68458e-07
CACT	0.221577	0.0558688	0.165708	0.000237156
GCCA	0.239967	0.0776383	0.162329	8.50992e-07
CAAT	0.218842	0.0629179	0.155924	1.4232e-05
ACAC	0.180033	0.0293278	0.150705	0.00214754
GCTA	0.412177	0.272547	0.13963	0.00341041
CATG	0.225919	0.0930206	0.132899	6.98333e-05
CCTT	0.623994	0.491749	0.132245	0.00746638
GTAC	0.323399	0.192998	0.130402	0.00130406
TCGC	0.497567	0.368225	0.129341	0.0340451
AGTC	0.576253	0.449297	0.126956	0.0188735
TACT	0.392937	0.269723	0.123214	0.00620551
GTCA	0.278873	0.156413	0.12246	0.00122075
CCAG	0.201351	0.0795166	0.121834	4.24565e-05
CTAA	0.24927	0.12745	0.12182	0.000804739
CAGA	0.219958	0.0994045	0.120553	0.000272613
TCAC	0.179894	0.0594008	0.120493	0.00371199
CCAA	0.181696	0.0615354	0.12016	0.000132615
TCCG	0.41745	0.30193	0.11552	0.00905787
TAAT	0.300807	0.206812	0.0939948	0.0400597
TCCC	0.330539	0.237685	0.0928536	0.0169251
CACA	0.11022	0.024612	0.0856076	0.0374475
TGCA	0.180556	0.0977093	0.0828464	0.00825389
TGCG	0.582118	0.507657	0.0744613	0.208498
GAAT	0.327072	0.253977	0.0730944	0.0490013
CCAC	0.116993	0.0466257	0.0703677	0.00213207
TACA	0.121525	0.052505	0.0690198	0.00091696
CTCG	0.485956	0.417967	0.0679892	0.255109
ACAA	0.112724	0.0519902	0.060734	0.00646931
CAGC	0.126449	0.0667834	0.059666	0.0118052
AAGC	0.226159	0.169274	0.0568849	0.0780807
CAAC	0.097716	0.041476	0.0562399	0.00378637
CACG	0.105725	0.0533226	0.0524022	0.0209332
AACC	0.133078	0.0822448	0.0508329	0.0292159
ACTA	0.167578	0.117988	0.0495903	0.0424448
CACC	0.0960811	0.0508933	0.0451878	0.0587902
ACAG	0.0986421	0.0552312	0.043411	0.0226641
GCAT	0.176604	0.133924	0.0426801	0.164368
GACA	0.0991932	0.057558	0.0416352	0.0424276
CAAA	0.13059	0.0910753	0.0395151	0.134359
CGAA	0.217789	0.183533	0.0342562	0.271115
CCAT	0.127082	0.093316	0.0337665	0.136511
CTCA	0.124773	0.0918771	0.0328954	0.125971
CTCC	0.275349	0.248149	0.0272009	0.485734
CATC	0.112156	0.0851073	0.0270484	0.370596
AACA	0.0738807	0.0480243	0.0258564	0.159797
GCAC	0.074023	0.0504902	0.0235328	0.268438
TAAG	0.314323	0.290995	0.0233275	0.569641
CCGG	0.291571	0.268507	0.0230635	0.496633
GGCC	0.273517	0.2525	0.0210167	0.553159
GACC	0.133673	0.113431	0.0202422	0.418056
ACCG	0.116981	0.0994003	0.0175806	0.442971
GCAA	0.100779	0.0835721	0.0172067	0.439347
ACTC	0.169442	0.15281	0.0166318	0.603203
ACCA	0.0643956	0.0485589	0.0158367	0.338307
AGCC	0.153765	0.138881	0.0148846	0.574677
AAAC	0.112306	0.100144	0.0121619	0.575754
CGCA	0.109363	0.0990869	0.0102764	0.658419
ATCC	0.162737	0.155152	0.00758499	0.77582
TTCA	0.161979	0.158378	0.00360163	0.910735
GTAA	0.251772	0.250211	0.00156077	0.967689
TCAA	0.0933267	0.0939667	-0.000639922	0.978228
CTGT	0.426776	0.427795	-0.00101982	0.981897
ATCA	0.069279	0.0706099	-0.0013309	0.944443
ACAT	0.0502908	0.053046	-0.00275519	0.842007
ATAA	0.134354	0.137282	-0.00292812	0.914165
TGAA	0.20613	0.211926	-0.0057953	0.848345
GCGT	0.535782	0.541656	-0.00587439	0.9078
AACG	0.119803	0.127456	-0.00765305	0.735558
TCCT	0.500901	0.509138	-0.00823672	0.862738
CAAG	0.0788951	0.0875835	-0.00868845	0.673125
GCTC	0.293081	0.304845	-0.0117637	0.741866
TCTC	0.47873	0.492989	-0.0142597	0.792989
TAAC	0.0930517	0.110901	-0.0178493	0.419988
ATAC	0.104786	0.123797	-0.0190116	0.363283
TCCA	0.0668803	0.0874956	-0.0206152	0.245445
AGAC	0.129672	0.150826	-0.0211541	0.345297
ACCT	0.0996522	0.122589	-0.0229368	0.243647
ACGG	0.22106	0.24746	-0.0264004	0.364698
GATC	0.251069	0.279145	-0.0280763	0.374397
GCGA	0.307968	0.340733	-0.0327652	0.423467
TTCC	0.367524	0.400711	-0.033187	0.411225
AATC	0.114643	0.148108	-0.0334651	0.148659
AACT	0.0855934	0.123692	-0.0380991	0.0436295
ATTC	0.290304	0.329538	-0.0392344	0.277975
CCTA	0.148347	0.193791	-0.0454437	0.0633805
AGAA	0.200991	0.247616	-0.0466248	0.112585
GAAC	0.0843253	0.131046	-0.0467203	0.0106821
AAGT	0.318438	0.366262	-0.0478242	0.253057
AAAT	0.152651	0.201404	-0.0487536	0.128516
CATA	0.0538089	0.103644	-0.0498354	0.000954374
AGAT	0.262664	0.313973	-0.0513096	0.170917
AGCA	0.0326665	0.0859514	-0.0532849	7.97693e-06
AATA	0.0975094	0.153293	-0.0557839	0.00667666
CGGC	0.229433	0.286589	-0.0571558	0.131355
GGCA	0.0943631	0.151609	-0.0572456	0.00610032
CGGA	0.351763	0.41314	-0.0613769	0.101903
CAGG	0.0922149	0.153788	-0.0615727	0.00357423
GGCT	0.420395	0.483179	-0.0627837	0.114773
TAAA	0.114261	0.188233	-0.0739714	0.00322631
GGAC	0.148244	0.222718	-0.0744744	0.00404268
CGCG	0.314644	0.392539	-0.0778952	0.163819
TGGC	0.300991	0.379563	-0.0785714	0.0572048
TCAT	0.0861787	0.16978	-0.0836016	0.003023
TTGC	0.283851	0.374692	-0.0908413	0.0165058
GATA	0.206265	0.297796	-0.0915307	0.00587516
GCAG	0.0752549	0.167861	-0.0926059	3.35966e-06
CGAG	0.326013	0.421581	-0.0955678	0.0132662
GAAA	0.162188	0.262671	-0.100484	0.000300382
ATCT	0.166907	0.270763	-0.103856	0.000126389
GCGC	0.197011	0.301223	-0.104211	0.0338918
GTGT	1.13875	1.24484	-0.106085	0.370219
AGTG	0.515242	0.624138	-0.108896	0.0507407
CATT	0.0573634	0.168546	-0.111183	4.86727e-10
AAGA	0.113298	0.229512	-0.116214	8.86755e-07
AGCT	0.15734	0.277565	-0.120226	2.95989e-06
CTAT	0.180261	0.303881	-0.12362	0.00053426
ACTT	0.117704	0.242763	-0.125059	1.21327e-08
TGAG	0.395677	0.523095	-0.127419	0.0028986
TCTA	0.233181	0.364873	-0.131692	0.000576332
AAAG	0.121981	0.254023	-0.132042	1.05812e-07
GAGC	0.147834	0.280598	-0.132764	8.26856e-07
ATGG	0.231118	0.363894	-0.132776	8.02827e-05
GGGC	0.435794	0.570742	-0.134948	0.00328844
ATCG	0.163678	0.300735	-0.137057	3.85e-06
GGAT	0.446093	0.589426	-0.143333	0.000562027
TGTC	0.464951	0.61012	-0.145168	0.00782456
CTAG	0.217323	0.36649	-0.149167	6.57397e-06
ATTA	0.106499	0.275946	-0.169447	7.68884e-13
TTAA	0.129389	0.302666	-0.173277	8.8329e-11
ATAG	0.173761	0.347538	-0.173777	1.20975e-08
AATT	0.0739878	0.250774	-0.176786	1.50348e-19
AGTA	0.216329	0.396995	-0.180665	4.27046e-08
AGGC	0.147727	0.329536	-0.181809	3.30568e-11
CGTG	0.38164	0.576109	-0.194469	1.06556e-05
ATGT	0.221171	0.415787	-0.194616	2.29143e-09
TGTG	0.794514	0.991418	-0.196904	0.0517681
GATT	0.258117	0.460214	-0.202096	2.15746e-09
GAGA	0.275295	0.477853	-0.202558	2.71537e-07
GTGA	0.220032	0.422634	-0.202602	8.62933e-11
AGCG	0.119855	0.323137	-0.203282	4.35476e-11
TATC	0.0838314	0.288144	-0.204313	1.18445e-20
TAGC	0.0859523	0.295806	-0.209853	2.44216e-24
TCTG	0.334067	0.544982	-0.210915	6.55714e-07
GAAG	0.308383	0.5196	-0.211217	1.5917e-07
ATTG	0.183845	0.398192	-0.214347	5.00678e-08
AAGG	0.160087	0.387012	-0.226925	4.12817e-15
ATAT	0.0774649	0.314588	-0.237123	4.01857e-19
AGGG	0.556719	0.795196	-0.238476	2.33306e-06
TATG	0.207728	0.452249	-0.244521	1.17585e-09
TAGA	0.177777	0.428429	-0.250651	2.60179e-16
TTCG	0.665652	0.922967	-0.257315	3.71326e-06
TATA	0.097215	0.366835	-0.26962	1.04504e-24
CGTT	0.314386	0.584258	-0.269872	9.44988e-13
GGAA	0.234284	0.509688	-0.275404	5.17793e-16
TTGA	0.174219	0.459002	-0.284783	1.02108e-16
GGCG	0.400494	0.694321	-0.293827	8.19503e-09
GCTT	0.262503	0.577663	-0.315159	2.73353e-20
AGAG	0.20297	0.524103	-0.321134	8.73198e-11
AGGA	0.213094	0.545896	-0.332802	8.19904e-24
CGGG	0.441084	0.793971	-0.352887	8.36086e-15
GTCT	0.413355	0.774302	-0.360948	2.08982e-12
GTAT	0.143206	0.508363	-0.365157	1.36248e-41
GAGT	0.404233	0.786264	-0.382032	2.95745e-15
GCGG	0.338174	0.726657	-0.388483	1.24113e-14
CTTG	0.125241	0.52965	-0.404409	2.22568e-45
TGTA	0.13463	0.545787	-0.411158	9.81999e-51
TGGA	0.133511	0.5543	-0.42079	3.75455e-27
GGGA	0.422679	0.872575	-0.449895	5.00548e-23
GGTA	0.12601	0.576168	-0.450158	2.71531e-60
GTTG	0.701612	1.15478	-0.453166	1.76212e-12
GTTA	0.190628	0.655594	-0.464966	2.51168e-48
ATTT	0.0745987	0.552711	-0.478112	2.06956e-96
CGGT	0.170697	0.65656	-0.485863	1.04934e-50
GTCG	0.500519	1.00809	-0.507571	1.73576e-21
TATT	0.181768	0.692771	-0.511004	1.3436e-46
GAGG	0.452463	0.973007	-0.520543	1.86803e-24
TAGG	0.372931	0.895024	-0.522093	7.5658e-35
TCGG	0.372987	0.907184	-0.534197	2.99289e-34
CTTT	0.320628	0.871749	-0.55112	8.56888e-43
TTAT	0.114191	0.670956	-0.556766	2.42655e-87
TTTA	0.190761	0.764857	-0.574096	7.19004e-69
AGGT	0.152846	0.734486	-0.58164	4.09229e-72
GGTC	0.193833	0.789451	-0.595618	1.38141e-66
TAGT	0.345657	0.951092	-0.605435	2.11551e-42
GTTC	0.166957	0.775902	-0.608945	5.9692e-76
TGGT	0.594831	1.20887	-0.614039	3.7675e-23
GTAG	0.328678	0.958991	-0.630313	2.46289e-52
TTAG	0.261386	0.897935	-0.636548	1.89996e-68
TTTC	0.141792	0.789505	-0.647713	5.63523e-94
AGTT	0.114177	0.778714	-0.664536	2.64172e-117
TCGT	0.290425	0.980905	-0.690479	5.12901e-54
GGTG	0.588292	1.2971	-0.708811	3.25961e-32
TTCT	0.238201	0.953485	-0.715284	2.28867e-63
TGTT	0.549779	1.27355	-0.723768	3.64032e-42
TGGG	0.527455	1.27112	-0.743663	1.717e-43
GGAG	0.275654	1.04503	-0.769377	7.34119e-75
TCTT	0.275934	1.054	-0.778068	4.10762e-70
TTGG	0.287668	1.17914	-0.891476	2.77143e-65
GGTT	0.279506	1.36281	-1.08331	6.56704e-114
GTGG	0.277963	1.39687	-1.11891	9.46853e-117
GGGT	0.26754	1.40278	-1.13524	2.61244e-151
TTTG	0.117204	1.26974	-1.15253	2.05463e-245
TTGT	0.175205	1.35446	-1.17926	1.33495e-197
GTTT	0.189358	1.41149	-1.22214	2.35373e-205
In this table, we show the average tetranucleotide composition of IMODNs (Immunomodulatory Oligodeoxynucleotides) and Non-IMODNs (Non-Immunomodulatory Oligodexynucleotides). The composition analysis was done on the 1754 positive squences (experimantally validated immunomodulatory oligodeoxynucleotides named IMODNs) and 17544 negative sequences (random fragments of human CpG islands named as Non-I…

## Sheet: S5
Table S5: Percentage pentanucleotide composition of IMODN and Non-IMODN sequences in the dataset IMODN2193R.
Penta-nucleotide motif	IMODNs	Non-IMODNs	Difference	p-value (T-test)
CCCCC	2.61593	0.0387495	2.57718	5.60394e-18
GGGGG	2.06899	0.351887	1.7171	4.8911e-26
TGCTG	1.62046	0.0964518	1.52401	9.85907e-54
CTGCC	1.3934	0.0227211	1.37068	7.36492e-37
ATGCC	1.38652	0.0277613	1.35876	7.84076e-43
GCTGC	1.37161	0.0445448	1.32707	2.9531e-39
GATGC	1.36472	0.0562038	1.30851	1.24916e-44
CTGCT	1.13297	0.0683118	1.06466	8.17048e-35
TTTTT	1.35205	0.328823	1.02323	6.06103e-06
TGCCT	1.00417	0.0547421	0.949433	2.99076e-37
TGCCC	0.811403	0.0461407	0.765263	2.33635e-34
TGATG	0.823201	0.0842088	0.738992	1.76944e-21
GCCCC	0.732721	0.0438808	0.68884	3.82357e-32
CCCCG	0.679506	0.0326689	0.646837	5.70926e-30
AATGC	0.673694	0.0297994	0.643895	8.96847e-16
CGATG	0.706511	0.0811917	0.625319	5.41489e-23
CTGAT	0.662504	0.0423764	0.620128	2.89921e-19
GCCTC	0.603801	0.0594828	0.544318	9.08539e-20
TGCCG	0.586206	0.0467221	0.539483	1.81264e-20
ATGCT	0.593425	0.0648369	0.528589	3.63452e-17
CGCTG	0.573974	0.0589427	0.515031	1.70802e-15
GCTGA	0.528816	0.033126	0.495689	2.30529e-15
AAAAA	0.536826	0.0495341	0.487292	0.000775664
CCTCT	0.575252	0.0880337	0.487219	4.4322e-18
CCCGC	0.51197	0.0314975	0.480472	1.23461e-21
CTTAC	0.491266	0.0458726	0.445393	4.9847e-25
CCGCT	0.44416	0.0477083	0.396451	1.59518e-17
GACTG	0.400073	0.028494	0.371579	8.10363e-12
CTTCG	0.574647	0.207698	0.36695	4.59035e-11
CCCTG	0.394207	0.0288113	0.365396	3.96432e-06
ACCCC	0.368882	0.0249993	0.343883	2.86285e-15
CCTGC	0.372605	0.033053	0.339552	3.7898e-06
TGACT	0.37519	0.0426619	0.332529	4.91257e-11
GATGA	0.383529	0.0677315	0.315798	7.68424e-11
TTACG	0.40404	0.0888916	0.315148	1.99067e-15
TTCGA	0.430328	0.121777	0.30855	3.53298e-10
TGTGT	0.650806	0.345522	0.305284	0.00109093
GTGCC	0.36851	0.0651475	0.303362	3.91534e-12
CTGAC	0.321438	0.0186176	0.30282	4.1794e-12
ATGAC	0.320421	0.02169	0.298731	5.46916e-14
GTGTG	0.652287	0.356088	0.296198	0.00180431
ACTGA	0.309541	0.0166384	0.292903	1.29332e-09
AGTGC	0.356743	0.0739375	0.282805	1.07345e-11
GCCTG	0.32915	0.0470606	0.28209	8.72236e-10
ACTGC	0.285647	0.0196703	0.265977	5.82145e-11
TCGAT	0.354011	0.0996062	0.254404	1.5374e-08
CTGAG	0.305912	0.0567177	0.249195	3.63241e-11
CTACC	0.277325	0.0300126	0.247313	3.56747e-09
CCCCT	0.301265	0.0546499	0.246615	8.57526e-08
CTCGC	0.291368	0.0507567	0.240611	0.00104773
CCGAT	0.255376	0.0268499	0.228526	3.25401e-10
AGGGG	0.494526	0.267897	0.226629	1.41763e-06
TAATG	0.271034	0.0508225	0.220211	6.74783e-06
GCTGG	0.348782	0.132597	0.216185	3.37954e-08
GTCCG	0.302686	0.0872937	0.215393	1.08559e-07
GCCTT	0.309048	0.0995003	0.209548	1.33521e-09
TACCC	0.236242	0.0335087	0.202733	3.67667e-09
AGTCC	0.271799	0.0692468	0.202552	1.53101e-08
GACGT	0.281828	0.0810581	0.20077	1.89915e-09
CGACG	0.245765	0.0473372	0.198428	5.55741e-10
CTGCG	0.255325	0.0616423	0.193683	0.000128064
GCCGA	0.219949	0.0276628	0.192286	8.96937e-09
GAATG	0.244072	0.0525262	0.191546	5.16589e-08
GCTAC	0.227613	0.0378865	0.189727	7.36908e-08
CAATG	0.1987	0.013033	0.185667	2.2412e-06
CTACT	0.228764	0.0501709	0.178593	3.6486e-05
ACGTC	0.213106	0.036905	0.176201	2.2375e-09
ACGAT	0.209899	0.0375528	0.172346	1.52244e-09
GCCGC	0.208838	0.0365488	0.172289	1.17039e-07
CCTTC	0.293059	0.121309	0.17175	3.73519e-07
CCCCA	0.189026	0.0172896	0.171736	4.61118e-08
CCCGA	0.196367	0.0255101	0.170857	1.58706e-08
GTCAG	0.222215	0.0530279	0.169187	2.43462e-06
CGTAC	0.201664	0.0353566	0.166307	2.27689e-06
ACGTA	0.211547	0.0484729	0.163074	1.59477e-05
CCTGG	0.228285	0.0664204	0.161865	2.46292e-08
GGGGC	0.363255	0.203813	0.159442	4.56909e-05
TCAGT	0.198293	0.0431613	0.155132	6.10991e-06
TGACG	0.208842	0.053842	0.155	5.12196e-07
TGCCA	0.173102	0.0196622	0.15344	2.23166e-07
TCGAC	0.191137	0.0410749	0.150063	1.05946e-08
TACGA	0.19529	0.0485668	0.146723	8.43164e-08
ACGCT	0.177062	0.0305143	0.146548	5.17902e-08
TCACT	0.159661	0.0150702	0.144591	0.0301878
CTGGT	0.286559	0.142363	0.144196	3.87535e-05
ATTCC	0.202109	0.058796	0.143313	2.9333e-06
CCGTA	0.182543	0.0398091	0.142734	1.06891e-05
TAAGT	0.226455	0.0846986	0.141757	8.67839e-05
CTGGG	0.304803	0.167483	0.13732	0.000131358
CCGCC	0.15794	0.0242946	0.133645	1.06211e-05
TCCCC	0.190034	0.0590217	0.131012	7.59145e-06
CGCCT	0.183698	0.0543157	0.129382	0.000141603
CAGTG	0.17536	0.0482067	0.127153	0.00010958
ACGCC	0.141805	0.0155187	0.126286	4.29165e-06
TCTGA	0.189959	0.0655265	0.124433	0.00122959
GACGC	0.158705	0.037211	0.121495	4.75611e-05
CAGAT	0.140736	0.0205239	0.120212	3.14046e-05
CGTAA	0.17883	0.0586815	0.120149	0.000398663
CCTGA	0.141566	0.0239453	0.117621	1.14413e-05
CTAAT	0.147519	0.031649	0.11587	0.000346558
CGCTA	0.160682	0.045015	0.115667	3.84981e-05
CGTCC	0.180319	0.0657562	0.114563	0.000483379
TACGC	0.162678	0.04813	0.114548	5.93358e-05
TCCGA	0.160476	0.0461113	0.114364	1.51736e-05
AAGTC	0.183044	0.0689263	0.114118	6.61791e-05
TACTG	0.160965	0.0502737	0.110691	0.000439286
CTCTC	0.217493	0.107018	0.110475	0.00360317
GATTC	0.193645	0.0860182	0.107627	0.000200478
GAAGC	0.181947	0.0752946	0.106653	0.000548278
GTAAG	0.199009	0.0925199	0.106489	0.00226881
TCAGA	0.140743	0.0350958	0.105647	0.000135719
GCATG	0.122084	0.0221943	0.0998893	0.000518367
ATGAT	0.15752	0.0578071	0.0997134	0.000349402
CATGC	0.114451	0.0176634	0.0967877	0.000132276
CGTTG	0.249234	0.154827	0.0944068	0.00402351
TCTAC	0.135384	0.0419432	0.0934406	0.0141259
GAGTC	0.256069	0.1629	0.0931686	0.0391143
CCGAG	0.139661	0.0470061	0.0926546	0.00016247
GCCAG	0.114291	0.022704	0.0915869	0.000104469
GTTGC	0.222048	0.131574	0.090474	0.00490544
CCGAC	0.107898	0.0193237	0.0885745	1.46882e-05
CCTTA	0.170754	0.0827028	0.0880509	0.00175049
CTCCC	0.136945	0.0490098	0.0879357	0.000874344
CTGAA	0.112389	0.0258746	0.0865148	0.000152111
CCAAT	0.103195	0.0168423	0.0863525	0.00106809
ATGTC	0.155431	0.0691875	0.0862435	0.00102445
CCGGG	0.180665	0.0947909	0.0858741	0.00157846
TGCGT	0.233492	0.148088	0.0854033	0.00578982
TACGT	0.145142	0.0600264	0.0851159	0.0035381
TCGCT	0.195491	0.111441	0.0840505	0.0388989
GACGA	0.125904	0.0427053	0.0831988	0.000347776
CCATG	0.0952575	0.0143183	0.0809391	7.53724e-05
CTGCA	0.0952743	0.0155482	0.0797261	0.000895826
GCCGG	0.143388	0.0651908	0.0781972	0.00108551
TGCAT	0.10525	0.0283378	0.0769123	0.00293193
GCTGT	0.196551	0.120259	0.0762919	0.0184937
TACTA	0.124679	0.0484565	0.0762228	0.000233146
CCAGT	0.104089	0.0285547	0.0755343	0.000956161
CACTG	0.0829675	0.00862304	0.0743445	0.000176651
TCTCG	0.258877	0.184831	0.074046	0.128223
TCCGT	0.174965	0.102786	0.0721794	0.0252786
CCGCG	0.110492	0.0405539	0.0699382	0.00927555
ACTGG	0.0968463	0.0271152	0.0697311	0.000124373
CACTC	0.085729	0.0160019	0.0697271	0.0394191
ACTAC	0.0890226	0.0205447	0.0684779	0.000101606
CGTGC	0.152775	0.0844719	0.0683035	0.0231811
GCCGT	0.131107	0.0641549	0.066952	0.00680959
GCCAA	0.0810881	0.014448	0.0666402	0.00200151
TCCTC	0.177624	0.111131	0.0664921	0.0273711
CGGAT	0.162838	0.0988406	0.0639973	0.0145294
AATGT	0.126937	0.063647	0.0632897	0.00753603
GCCCT	0.130826	0.0681383	0.062688	0.00393649
GCTAA	0.0878432	0.025453	0.0623902	0.00242547
CACAC	0.0682115	0.00584811	0.0623634	0.12697
ACACA	0.0673631	0.00505237	0.0623107	0.126587
GTACG	0.134343	0.0731557	0.0611877	0.0474793
AGAAT	0.116737	0.0561811	0.0605558	0.0122962
ACGAC	0.0770223	0.0180574	0.0589649	0.00840197
ATGCG	0.157136	0.0993305	0.0578052	0.148842
TTCCT	0.219384	0.162616	0.0567683	0.0836808
TGCGA	0.141454	0.0873313	0.0541225	0.145384
CCGAA	0.085394	0.0320658	0.0533282	0.00860332
CCCAA	0.0710546	0.0179946	0.05306	0.00576537
CCCGG	0.0932439	0.0412821	0.0519618	0.00587338
CGATA	0.103962	0.0522015	0.051761	0.031246
CTCAC	0.0647417	0.0130472	0.0516944	0.000674181
ATAAT	0.0828823	0.0312387	0.0516436	0.0365705
ATCTC	0.105543	0.053904	0.051639	0.0154373
TGCTA	0.122162	0.0713089	0.0508526	0.175291
GACCC	0.0803417	0.0295506	0.0507911	0.0151067
TGAAT	0.101388	0.050629	0.0507594	0.017791
CTCGA	0.11217	0.0621534	0.0500162	0.0339302
CTTCA	0.0818576	0.0325516	0.0493061	0.00940497
CCCAC	0.0654409	0.0162586	0.0491823	0.0113715
ATGCA	0.0699325	0.0217844	0.0481481	0.0160643
GCGTA	0.151665	0.104192	0.0474731	0.057017
TTACA	0.0665836	0.0193118	0.0472718	0.00252415
ACACT	0.0547512	0.00859549	0.0461557	0.0141295
TGACA	0.0543076	0.00879417	0.0455135	0.000636429
AAACC	0.0613596	0.0159195	0.0454402	0.00491168
CCGTG	0.110067	0.0651396	0.0449272	0.0500535
TTGAC	0.0852371	0.0407742	0.0444629	0.162621
CGGGG	0.337872	0.293707	0.0441651	0.250263
TCATC	0.0703042	0.0263689	0.0439352	0.190618
CGCCC	0.0889993	0.0456181	0.0433812	0.0153774
CCAAA	0.0638468	0.0205521	0.0432946	0.0248602
AATGA	0.0702252	0.0269564	0.0432688	0.0180405
CTGGA	0.114991	0.0723279	0.0426628	0.472611
ACTCG	0.0874932	0.045354	0.0421392	0.0411222
CGAAG	0.117531	0.0754614	0.0420694	0.0825644
GCCCG	0.0898785	0.048269	0.0416095	0.0610506
ATACC	0.057286	0.0165492	0.0407367	0.003318
AGCCT	0.0841042	0.0434077	0.0406965	0.0424843
CTGTC	0.129353	0.0890267	0.0403261	0.170898
CCCAT	0.0679655	0.0279734	0.0399921	0.0306057
GTACT	0.12028	0.0809348	0.0393448	0.100866
AACCC	0.0579979	0.0197832	0.0382147	0.0222247
AGATG	0.13077	0.092664	0.0381061	0.206198
ACAAT	0.046433	0.00884201	0.037591	0.031357
ACACC	0.0423552	0.00531409	0.0370412	0.0172513
GGATG	0.217639	0.180897	0.036742	0.212417
CAGCC	0.0536303	0.0170249	0.0366053	0.0237843
ACGGA	0.0868465	0.050406	0.0364404	0.050457
GGGCC	0.133042	0.097361	0.0356815	0.176591
CCCAG	0.0560493	0.0204115	0.0356378	0.0267294
GACAC	0.0444781	0.0090344	0.0354437	0.0416128
CATGA	0.0504599	0.0153181	0.0351417	0.0351975
GAGAA	0.129242	0.0946732	0.034569	0.114105
CTGTA	0.0953372	0.0608131	0.034524	0.0646278
CAGTC	0.0636157	0.0292816	0.0343341	0.0325459
AGCTC	0.0776233	0.0438554	0.0337679	0.0444253
TCAGC	0.0568134	0.0231362	0.0336772	0.0214754
TGCAC	0.0432286	0.00981355	0.033415	0.089601
TCAAT	0.0512379	0.0178297	0.0334082	0.0839161
GCGTC	0.135941	0.102837	0.0331037	0.396189
AGTCA	0.0700388	0.0371546	0.0328842	0.0908774
AAAAC	0.0518136	0.0192313	0.0325823	0.0232653
TACAA	0.0434635	0.0113491	0.0321144	0.0128187
TACAC	0.0384722	0.00660108	0.0318711	0.00785465
CGACT	0.0674212	0.0359868	0.0314344	0.139509
ATCAG	0.0534508	0.0222035	0.0312473	0.0913411
ACCGT	0.0574548	0.0263131	0.0311417	0.0614419
CTCTA	0.094623	0.0635595	0.0310636	0.217964
GGGGA	0.335618	0.305396	0.0302225	0.46155
TTGCC	0.0818371	0.0524226	0.0294145	0.153557
CCACT	0.0433428	0.0140683	0.0292745	0.0571586
TGACC	0.0501842	0.0209646	0.0292196	0.0621753
TCTGC	0.093156	0.0643121	0.028844	0.160233
AAATG	0.0851845	0.0568198	0.0283648	0.369652
CATCA	0.03773	0.00946294	0.028267	0.0912444
CTAAC	0.0456747	0.0176407	0.028034	0.0802621
CACCC	0.0461782	0.0182495	0.0279287	0.0861941
CGCTC	0.0898736	0.0624974	0.0273762	0.148118
CTGGC	0.0924802	0.0651424	0.0273379	0.140292
CTCAG	0.0535804	0.0264178	0.0271626	0.0610328
GGCTG	0.130538	0.103723	0.0268147	0.243602
ACGAG	0.0706782	0.0443229	0.0263553	0.11554
TCACG	0.0455212	0.0193068	0.0262144	0.0456167
TATGC	0.125336	0.0993241	0.0260122	0.563394
AACAC	0.0332574	0.00737397	0.0258834	0.0841744
GCGTG	0.182834	0.157212	0.0256215	0.357985
CGCCA	0.0439881	0.0187661	0.025222	0.104994
CCAGA	0.0369707	0.0119247	0.025046	0.0720555
TACCA	0.0401237	0.0154568	0.0246669	0.0966961
ACAAC	0.0309437	0.00628554	0.0246582	0.0277109
CGTAG	0.213306	0.188739	0.0245673	0.428397
CAGCT	0.0396326	0.0150941	0.0245385	0.0567235
CCGTT	0.0928595	0.0690437	0.0238158	0.236782
TCGCC	0.0794992	0.0557008	0.0237984	0.22986
TCGGA	0.196614	0.173093	0.0235216	0.413585
GCTCA	0.0462268	0.0228382	0.0233886	0.0795969
AAGTA	0.0816771	0.0588078	0.0228693	0.239207
CATGG	0.0565977	0.0338431	0.0227546	0.131599
ACAGC	0.0296601	0.00713549	0.0225246	0.0256944
GATGG	0.1598	0.137472	0.0223286	0.442892
GTTAC	0.115122	0.0928405	0.0222819	0.326817
CACGC	0.0303336	0.00811305	0.0222206	0.0766838
AATCC	0.055324	0.0331796	0.0221444	0.19066
CGCAC	0.030036	0.00791065	0.0221254	0.0725289
ATTGA	0.0802478	0.0581928	0.0220551	0.488837
GCACG	0.0342363	0.0123992	0.0218371	0.210971
GCTTC	0.148423	0.126745	0.0216781	0.393412
CACCG	0.0317755	0.0102065	0.021569	0.136376
CAACT	0.0317582	0.0106121	0.0211461	0.0423295
CACGA	0.037872	0.0167641	0.0211079	0.241621
CGACC	0.0489095	0.0281192	0.0207903	0.171876
GGCCG	0.0895495	0.0691752	0.0203744	0.309575
ACCGA	0.0356176	0.0157799	0.0198377	0.138818
GCAAT	0.0371304	0.0179341	0.0191963	0.260446
ACGCA	0.0378709	0.0186893	0.0191816	0.217907
ACTAA	0.0398278	0.0207291	0.0190987	0.112957
CCCTA	0.0656613	0.0465767	0.0190846	0.241475
AGTCT	0.181934	0.162853	0.0190808	0.637768
ATCCT	0.0807623	0.0617645	0.0189978	0.275093
TTCAT	0.070357	0.0514079	0.018949	0.572513
AACAG	0.0276579	0.00888884	0.018769	0.0608198
CAACA	0.0226142	0.00391862	0.0186956	0.0628261
AACGC	0.0403803	0.0217205	0.0186598	0.168669
GATAC	0.0549743	0.0363625	0.0186118	0.243515
GCCTA	0.0538317	0.0356771	0.0181546	0.22171
GCAAC	0.0275221	0.00959321	0.0179289	0.0844758
CCCGT	0.0611661	0.0434632	0.017703	0.236583
GCCAC	0.0284318	0.0112196	0.0172121	0.0854225
TGGCT	0.136112	0.119036	0.0170756	0.469129
CAACC	0.0272447	0.0101978	0.0170469	0.0973807
TACGG	0.104788	0.0878645	0.016923	0.407724
CGGCC	0.0672047	0.0502956	0.016909	0.3823
ACAGA	0.0293384	0.0124627	0.0168756	0.120496
CTACA	0.02653	0.00989024	0.0166398	0.0548232
CGAAT	0.0594377	0.0430901	0.0163476	0.410135
CAAGT	0.0370803	0.0208286	0.0162517	0.348408
TGAGT	0.172673	0.156498	0.0161752	0.575916
TCCTG	0.10459	0.08845	0.0161401	0.528754
CCACG	0.0259265	0.00988494	0.0160415	0.171171
CTCTG	0.113268	0.097502	0.0157656	0.484035
ATCCC	0.0487603	0.0334153	0.0153451	0.357219
CTAAG	0.0607435	0.0454954	0.0152481	0.386236
CCTCA	0.028086	0.0129597	0.0151264	0.150614
CCACC	0.0282416	0.0132915	0.0149501	0.203031
AAAAT	0.0583306	0.0437731	0.0145575	0.48476
CCACA	0.0218079	0.00737336	0.0144345	0.126455
CGAGC	0.0787081	0.0643083	0.0143998	0.449462
CCAGC	0.0274855	0.0133339	0.0141516	0.215272
AACTG	0.0358983	0.0219275	0.0139708	0.21779
TAACA	0.0251985	0.011394	0.0138045	0.294423
TAAAA	0.0550531	0.041341	0.013712	0.372609
GATCC	0.0634316	0.0497542	0.0136775	0.383012
CACAT	0.0186883	0.00514192	0.0135464	0.123179
AACGT	0.0453822	0.0321593	0.0132229	0.388781
CATCC	0.0330637	0.0199716	0.0130922	0.334886
CAAAA	0.0360831	0.023086	0.0129972	0.344732
ACAAA	0.0342631	0.0214669	0.0127962	0.266298
GTCAA	0.0456344	0.0328888	0.0127456	0.398407
AGACG	0.0790773	0.0665129	0.0125645	0.480041
ATGGC	0.065548	0.0530085	0.0125395	0.495368
CGCGA	0.0708601	0.0585831	0.012277	0.473107
TTGGC	0.132639	0.120788	0.0118507	0.758198
TGCAA	0.0271125	0.0153204	0.0117921	0.269562
ACCAC	0.0181838	0.00653452	0.0116492	0.178022
CGCAT	0.0449055	0.0332893	0.0116162	0.500325
TTCAG	0.0669828	0.0557619	0.0112209	0.492622
GGACA	0.0305084	0.0193611	0.0111473	0.487452
CTACG	0.0464783	0.0357628	0.0107156	0.428283
CGATC	0.0500582	0.0394792	0.010579	0.455934
CCTAC	0.045591	0.0350202	0.0105708	0.428033
GTCCC	0.0786764	0.0682946	0.0103818	0.577869
CGCGC	0.0907099	0.0805708	0.0101391	0.815711
CAATA	0.0181015	0.00797189	0.0101296	0.188775
CAGTA	0.0424243	0.0323401	0.0100842	0.421976
ACCCA	0.0215874	0.0116616	0.00992577	0.351566
GGCCA	0.0324145	0.0226637	0.00975089	0.398969
CCTAA	0.0471119	0.0375885	0.00952346	0.517925
CAGAG	0.0493895	0.0401379	0.00925151	0.55746
ACTCA	0.0194793	0.0102528	0.00922646	0.265991
TGAAC	0.0354945	0.0264533	0.0090412	0.482688
ACATA	0.0250213	0.0159956	0.00902576	0.336833
ACAGT	0.0301845	0.0212636	0.00892098	0.442484
GCGAA	0.0644058	0.0558379	0.00856788	0.599736
GGCCC	0.061954	0.0534278	0.0085262	0.610358
TCCCA	0.0287855	0.0207484	0.0080371	0.456712
GACAG	0.0242294	0.0162795	0.0079499	0.424661
CAACG	0.0219905	0.0141722	0.00781836	0.419815
CATAA	0.0225969	0.0150579	0.00753905	0.40506
CAAGC	0.0238469	0.0163771	0.0074698	0.47511
TTACC	0.0531605	0.0456929	0.00746764	0.645726
CACAA	0.0131822	0.00599377	0.00718839	0.298067
GCACC	0.0221942	0.0150148	0.00717942	0.545404
CTATG	0.0777046	0.0705359	0.00716862	0.825779
CCAGG	0.0309482	0.0239634	0.00698478	0.55223
ATACA	0.0140984	0.00712249	0.00697591	0.284324
CACGT	0.0228193	0.0165969	0.00622245	0.503505
TACAG	0.0262648	0.0202759	0.00598885	0.557768
CCGGC	0.0458307	0.0398551	0.00597558	0.677838
AGGCC	0.0532325	0.0472602	0.00597233	0.703951
AATAC	0.0302808	0.0243219	0.00595894	0.56858
GCAAG	0.0348842	0.028943	0.0059412	0.635107
AGTAA	0.0574158	0.051497	0.00591878	0.697182
ACGTT	0.0625304	0.0567949	0.00573552	0.725834
GCCCA	0.0272604	0.0215885	0.00567192	0.612694
ATCGC	0.0503317	0.0448109	0.00552076	0.706836
TGAAA	0.0457124	0.0403735	0.00533896	0.715562
GCACA	0.0113026	0.00599861	0.00530396	0.432204
CATCT	0.0283479	0.0230912	0.00525671	0.661314
ATGAA	0.0408375	0.0355954	0.0052421	0.7162
ACCAG	0.0149673	0.00981011	0.00515716	0.471386
CACAG	0.0133786	0.0084169	0.00496172	0.48263
GCCAT	0.0342528	0.0293625	0.00489028	0.689457
AACCA	0.0183672	0.0135357	0.00483154	0.549603
GTGAT	0.124176	0.119482	0.00469408	0.835272
TCCGC	0.0440673	0.0395102	0.00455711	0.746222
CCTCC	0.0723852	0.0679603	0.00442496	0.837346
CAGCA	0.0125269	0.00840348	0.00412338	0.488116
CGCAA	0.0163911	0.0123938	0.00399728	0.600989
GTAAC	0.0295042	0.0256241	0.00388009	0.766269
TCAAC	0.0228344	0.019	0.00383448	0.702528
CACGG	0.0186083	0.0150574	0.00355084	0.683295
TCACA	0.00963335	0.00613472	0.00349863	0.549036
GTCCA	0.0301204	0.0267459	0.0033745	0.789585
CCCTC	0.0554153	0.0520562	0.00335912	0.851629
CAAAT	0.0255608	0.0223461	0.00321476	0.840091
CCAAC	0.0123301	0.00918129	0.00314881	0.637686
GAGCC	0.0472697	0.0442285	0.00304121	0.844532
TACCG	0.0366152	0.0337194	0.00289576	0.816569
GTACA	0.0191515	0.0162729	0.00287863	0.740068
AGGAC	0.0486251	0.0458606	0.00276458	0.879282
CACCT	0.0168942	0.014196	0.00269815	0.737176
TAACG	0.0370734	0.034378	0.00269533	0.845331
GGCAA	0.0349987	0.032563	0.00243574	0.853995
AATAA	0.0336046	0.0312191	0.00238549	0.862013
GACAT	0.0195689	0.0173851	0.00218375	0.786539
GTACC	0.0319362	0.0297905	0.0021457	0.855117
CACTA	0.00855188	0.00660296	0.00194892	0.766887
CGTCA	0.0273811	0.0255557	0.00182543	0.857512
AATCA	0.019814	0.0182036	0.00161041	0.866098
TCCAG	0.031086	0.0295794	0.00150662	0.905839
CAGAC	0.0209786	0.0194844	0.00149419	0.897791
ACCTG	0.0247639	0.0232861	0.00147771	0.902699
TCCAA	0.0147674	0.0135428	0.00122457	0.889429
ATCCA	0.0149394	0.013785	0.00115439	0.891838
ACCAA	0.0165007	0.0153595	0.00114125	0.900109
ATAGA	0.0636086	0.0625269	0.00108163	0.950291
CCGCA	0.0267376	0.0257268	0.00101081	0.9349
AGATA	0.0627779	0.0618079	0.000970019	0.957434
CGAAA	0.0493538	0.0484635	0.00089026	0.948405
TAAAC	0.0196133	0.0187469	0.000866436	0.918833
TGTCA	0.0497901	0.0489841	0.000806085	0.962903
GGTAC	0.0531077	0.0524431	0.000664599	0.967325
CCAAG	0.0154417	0.0148092	0.000632454	0.943446
CGTCG	0.183788	0.183161	0.000627517	0.985675
CACTT	0.0233188	0.0227667	0.000552051	0.958159
ATTAC	0.0362437	0.0357549	0.000488764	0.966781
ACCCG	0.0204632	0.0200782	0.000385035	0.966961
CGACA	0.00848483	0.00821671	0.000268128	0.95932
GTCGA	0.14248	0.142303	0.000176933	0.995417
AGCGC	0.0512002	0.051368	-0.000167755	0.992606
AAAGA	0.0471448	0.0473375	-0.000192745	0.989661
GAACC	0.0311319	0.0317279	-0.000596008	0.957515
TAATC	0.0341816	0.0348213	-0.000639704	0.969363
CAAAG	0.0264903	0.0272814	-0.000791139	0.93897
AACTC	0.0231066	0.0239089	-0.000802307	0.92956
CAAGA	0.0136124	0.0144573	-0.000844822	0.913853
AGTAC	0.037208	0.0381809	-0.000972844	0.937255
TGGTG	0.389129	0.39017	-0.00104102	0.981846
ACAAG	0.00956465	0.0107095	-0.00114482	0.846662
CCATC	0.0168174	0.0183467	-0.0015293	0.844608
GACCG	0.0298376	0.0313721	-0.00153449	0.901294
AACCT	0.0264704	0.0281362	-0.00166575	0.884668
CAGCG	0.0255107	0.0272025	-0.00169183	0.876557
ACATG	0.00898791	0.0109417	-0.00195374	0.741967
CAGAA	0.0158728	0.0179674	-0.00209464	0.794319
GCATC	0.0223774	0.024519	-0.0021416	0.840292
TCCCG	0.0577057	0.0599152	-0.00220945	0.89914
GGCAT	0.0383564	0.040571	-0.00221458	0.872347
ACATC	0.00926454	0.0115122	-0.00224765	0.751468
GTGAC	0.0436301	0.0459478	-0.00231769	0.870754
AAAGC	0.0295616	0.0320263	-0.00246465	0.827724
CGCCG	0.0419184	0.0444153	-0.00249694	0.875793
CTTCC	0.0912327	0.0937434	-0.00251073	0.909664
TGATC	0.0756901	0.0782787	-0.00258859	0.893829
CACCA	0.00655114	0.00934296	-0.00279182	0.632231
TCCAC	0.0106899	0.0137704	-0.00308059	0.654325
ACAGG	0.0155163	0.01865	-0.00313372	0.70381
AAGCC	0.0248979	0.0281833	-0.00328533	0.730026
GGTGC	0.141572	0.144906	-0.00333441	0.917299
CTCAA	0.0121152	0.0154878	-0.00337268	0.678645
GTCAC	0.0188625	0.0223694	-0.00350689	0.739432
AGACA	0.0134332	0.016945	-0.00351182	0.618526
ACCTA	0.0172418	0.0209167	-0.00367493	0.634767
GATCT	0.100747	0.104475	-0.00372866	0.852394
ACTCC	0.0235516	0.0272989	-0.00374727	0.686962
TAGAC	0.0451078	0.0489354	-0.00382757	0.78514
GTGCG	0.173154	0.177003	-0.00384893	0.900013
ACCTC	0.0271144	0.0309992	-0.00388477	0.708069
ACCAT	0.00845006	0.0124131	-0.00396302	0.469943
GCACT	0.0147961	0.018939	-0.00414288	0.72081
TTCAC	0.0112242	0.0154868	-0.00426258	0.514363
CGGAC	0.0428591	0.0471338	-0.00427468	0.738993
ATCAC	0	0.004368	-0.004368	0.000858818
ATTCA	0.0162159	0.0207514	-0.00453548	0.567427
ACTTC	0.0496001	0.0541889	-0.00458889	0.726768
TAACC	0.0163911	0.0209918	-0.00460066	0.652766
GACAA	0.0129924	0.0176539	-0.00466152	0.583369
ACCGC	0.0168942	0.0215849	-0.00469069	0.582134
AGCAA	0.0162787	0.0211031	-0.00482441	0.524534
AGAAC	0.0197199	0.0245866	-0.00486672	0.549733
AGACC	0.0218393	0.0267392	-0.00489991	0.611408
CAATC	0.0106777	0.0158455	-0.00516782	0.408654
ACACG	0.00300068	0.00863323	-0.00563255	0.106661
GAATC	0.0525925	0.0583365	-0.00574398	0.684743
CTGTG	0.106355	0.112104	-0.00574938	0.817791
TACAT	0.00910981	0.0149255	-0.00581566	0.32743
CTTAA	0.0463978	0.0522971	-0.00589931	0.67213
ACGGC	0.0263412	0.032296	-0.00595474	0.568671
AACAT	0.00563997	0.0117449	-0.00610498	0.224968
ATCAA	0.0103729	0.0166367	-0.00626386	0.402841
TTTAC	0.055142	0.0615769	-0.00643492	0.667815
TCAAA	0.0160777	0.0226894	-0.00661171	0.472753
CCGTC	0.0601517	0.0667833	-0.00663158	0.691673
GATAG	0.113758	0.120421	-0.00666309	0.800274
GACTC	0.0435216	0.0502224	-0.00670088	0.640623
AGATC	0.0502298	0.0569447	-0.00671496	0.676438
AACTA	0.0227455	0.0294817	-0.00673619	0.542662
GACCT	0.030493	0.0372372	-0.00674419	0.550823
GGGCA	0.0339364	0.0408288	-0.00689233	0.593261
TTGCA	0.0261933	0.033221	-0.00702769	0.665941
AACCG	0.0166287	0.0237905	-0.00716182	0.417356
CATTG	0.0309784	0.0382557	-0.00727721	0.557049
CGGCA	0.0226037	0.0299389	-0.00733521	0.519258
AGCCA	0.00855867	0.0160458	-0.00748712	0.181302
AAATA	0.0342246	0.0417943	-0.0075697	0.546934
AATTC	0.0364138	0.0440215	-0.0076077	0.546425
GCGCC	0.0494078	0.0572277	-0.00781988	0.647739
GCGCA	0.0138877	0.0217913	-0.00790363	0.467816
ACTTA	0.0372258	0.0452401	-0.00801429	0.540475
ACGAA	0.0199047	0.0279378	-0.00803304	0.385966
AAACT	0.0211784	0.0293115	-0.00813308	0.435156
CAAAC	0.0119664	0.0201005	-0.0081341	0.275123
GAAAA	0.0530261	0.0612102	-0.00818407	0.635344
ATCGA	0.0398577	0.0480995	-0.00824181	0.615186
AAGGC	0.0462556	0.0546513	-0.00839564	0.553013
TCGCA	0.0325837	0.0410692	-0.00848549	0.505694
AAACG	0.0235521	0.0320531	-0.00850109	0.383873
GCTCC	0.0593202	0.0678773	-0.00855707	0.613116
GAACA	0.00380086	0.0124438	-0.00864293	0.0606728
CTATC	0.0461543	0.0548349	-0.00868061	0.601093
CAGGT	0.0400447	0.0490662	-0.00902151	0.548098
TCACC	0.00707303	0.0161685	-0.00909547	0.15837
GCGAT	0.081435	0.0905356	-0.00910064	0.615699
GGCAC	0.00926454	0.0185228	-0.00925822	0.143012
AACAA	0.0104277	0.0197226	-0.00929498	0.192779
CAATT	0.0152683	0.0245817	-0.0093134	0.278233
ACTAG	0.0296154	0.0389345	-0.00931915	0.432078
GGCTA	0.0857916	0.0951216	-0.00933001	0.640653
CGCAG	0.0271115	0.0365582	-0.00944675	0.400361
GCAGC	0.0173413	0.0267896	-0.00944826	0.382251
GAGAC	0.0463502	0.0558385	-0.00948835	0.487414
AGCAC	0	0.00966727	-0.00966727	0.00141078
TTCCA	0.0222795	0.0320817	-0.00980212	0.369302
CTCCA	0.00468084	0.0148597	-0.0101789	0.0198237
AAACA	0.0105536	0.0207589	-0.0102052	0.160865
CGTGA	0.0633357	0.0737147	-0.010379	0.528232
TCCAT	0.0154769	0.0259428	-0.0104658	0.234086
GATCG	0.0861693	0.0967482	-0.0105789	0.615434
AGCCC	0.0301811	0.0409392	-0.0107582	0.369591
ATAAA	0.0302101	0.0409781	-0.010768	0.37931
ACATT	0.00789407	0.0188115	-0.0109175	0.162455
GGCGT	0.186162	0.197103	-0.0109409	0.708246
CATAT	0.0186996	0.0297892	-0.0110896	0.199093
TATGA	0.0534574	0.0650502	-0.0115929	0.516736
CGAAC	0.00852087	0.020358	-0.0118371	0.0518623
CAGGC	0.00686437	0.0188765	-0.0120121	0.0443035
TGGCA	0.0212553	0.0333424	-0.0120871	0.219591
AACGA	0.0189826	0.0310733	-0.0120907	0.206623
GCGAC	0.0245831	0.0368946	-0.0123115	0.195389
TCTCA	0.0250706	0.0373996	-0.012329	0.250972
CCCTT	0.105041	0.117484	-0.0124428	0.584936
AAGAC	0.0185129	0.0310807	-0.0125678	0.142712
CCATA	0.00712657	0.0197161	-0.0125895	0.0432141
GTCCT	0.156331	0.169187	-0.0128566	0.656874
ATAAC	0.00893951	0.0220126	-0.0130731	0.031809
AAATC	0.0258932	0.0390752	-0.0131819	0.2475
CGGCT	0.0626448	0.0761816	-0.0135368	0.419221
AGACT	0.0230136	0.036919	-0.0139054	0.135012
GACCA	0	0.0141757	-0.0141757	8.64056e-07
TCGAA	0.0508854	0.0652594	-0.014374	0.334105
AAGAT	0.0439363	0.0584354	-0.0144991	0.360362
GATAA	0.0299241	0.0445039	-0.0145797	0.188706
AGCAG	0.00997719	0.0249615	-0.0149843	0.022862
ACTAT	0.0183782	0.0334337	-0.0150556	0.0824324
ACGCG	0.0282356	0.0433574	-0.0151219	0.174447
GCGGC	0.0821349	0.0974578	-0.0153228	0.544725
GATCA	0.00825302	0.0236082	-0.0153551	0.021333
AAGCA	0.00888295	0.0243267	-0.0154438	0.0243293
TACCT	0.0264685	0.0422026	-0.0157341	0.158667
ACCTT	0.0339201	0.0497366	-0.0158165	0.154554
TTACT	0.0710693	0.0869173	-0.015848	0.467951
CCTGT	0.04928	0.0653054	-0.0160254	0.324015
ATGGG	0.0976381	0.113771	-0.0161329	0.498315
ATGAG	0.0487021	0.0649313	-0.0162292	0.308043
CTAGC	0.0266714	0.0429626	-0.0162912	0.124933
ATCAT	0.0115526	0.0279008	-0.0163482	0.0246357
GACTA	0.0208673	0.0372516	-0.0163843	0.0652557
GAACG	0.0298005	0.0468564	-0.0170559	0.149696
ACCCT	0.0236115	0.0408659	-0.0172544	0.155612
CTAAA	0.0156784	0.0329533	-0.0172748	0.0787045
AGCCG	0.0221777	0.0394927	-0.017315	0.16894
CAGGG	0.035847	0.0537989	-0.0179518	0.238263
GCATT	0.0323144	0.050365	-0.0180506	0.174346
GAACT	0.0211389	0.0393448	-0.0182058	0.0889167
GCAAA	0.00949743	0.0277305	-0.0182331	0.0275246
CAGTT	0.0266678	0.0454604	-0.0187926	0.158107
TATCA	0.00519367	0.0240433	-0.0188496	0.00102145
GGGCT	0.183203	0.202075	-0.018872	0.501916
GCATA	0.0138188	0.032932	-0.0191133	0.0178196
ATACG	0.0221543	0.0413651	-0.0192107	0.0532613
TAGCA	0.0022805	0.0215098	-0.0192293	6.00387e-07
CGAGT	0.115251	0.134559	-0.0193083	0.437084
TTCAA	0.0163111	0.0357698	-0.0194587	0.0556326
ATTGG	0.0904718	0.110001	-0.0195296	0.588222
ATCCG	0.0221617	0.0418235	-0.0196618	0.0371578
ATAAG	0.0244553	0.0442081	-0.0197528	0.0505409
CATGT	0.00991613	0.029711	-0.0197948	0.00881592
TGCGG	0.180268	0.200096	-0.0198276	0.625956
GAAAT	0.0588857	0.0792082	-0.0203225	0.31848
ACGGG	0.0584009	0.0789082	-0.0205073	0.203595
AATCG	0.0287212	0.0493442	-0.020623	0.051081
TCAGG	0.0330641	0.0537619	-0.0206978	0.113829
AGCTG	0.047328	0.068042	-0.020714	0.196488
TTAAT	0.0518365	0.0725622	-0.0207257	0.315684
GAAAC	0.0217121	0.0426863	-0.0209742	0.0307891
GCTCG	0.0822186	0.103273	-0.0210546	0.252856
GACTT	0.0496099	0.0706698	-0.02106	0.134761
TTGCT	0.104408	0.1255	-0.0210922	0.347342
TATAA	0.0235409	0.0448929	-0.021352	0.060924
CAGGA	0.0157592	0.0371754	-0.0214162	0.0291071
CCGGA	0.0343857	0.0559104	-0.0215247	0.091369
TTAAA	0.0374298	0.0590051	-0.0215753	0.0926338
TGCTC	0.0677317	0.0894588	-0.0217271	0.324527
GAATA	0.0298315	0.0515633	-0.0217318	0.0418437
CAAGG	0.011704	0.0337763	-0.0220723	0.00626631
GTGCA	0.00692298	0.0290828	-0.0221598	0.00141604
TTGAA	0.0421372	0.0645164	-0.0223792	0.0885453
CTAGT	0.111456	0.13392	-0.0224649	0.414797
AACGG	0.0208542	0.0433488	-0.0224946	0.0188722
CATAC	0.00356328	0.0262622	-0.0226989	0.0060542
TGAGC	0.0367058	0.0594606	-0.0227549	0.137534
GAGCA	0.0106899	0.0335352	-0.0228453	0.0133762
GGCTT	0.155364	0.178323	-0.0229593	0.360409
TCCTT	0.19848	0.221522	-0.0230426	0.467105
ACTGT	0.0221716	0.0456621	-0.0234906	0.0158071
CATTA	0.0019004	0.0254938	-0.0235934	7.50282e-07
CCATT	0.0127952	0.0366345	-0.0238394	0.00193467
TAACT	0.0161958	0.0401318	-0.0239359	0.016685
CTTTA	0.106779	0.130936	-0.024157	0.269915
CGCGT	0.0927172	0.117023	-0.0243057	0.353817
TAAGA	0.0330422	0.0576576	-0.0246154	0.0329377
TAGCC	0.0259596	0.0507877	-0.0248281	0.0189408
TCAAG	0.00853666	0.0333962	-0.0248595	0.00163368
AATAG	0.0305962	0.0555306	-0.0249344	0.0346299
CTCCG	0.0425513	0.0675219	-0.0249707	0.097026
GCAGA	0.0111218	0.0362377	-0.0251159	0.00357241
TCTCT	0.150571	0.175801	-0.02523	0.356982
GGAAC	0.0254906	0.0509581	-0.0254674	0.0103959
TATAC	0.0186616	0.0441603	-0.0254987	0.00522246
CATAG	0.0120343	0.0376533	-0.025619	0.00117523
ATTAA	0.0186249	0.0442835	-0.0256586	0.0390666
TCCCT	0.0684737	0.094535	-0.0260613	0.183233
TGCAG	0.0191687	0.0452829	-0.0261142	0.0113434
TAAAT	0.0236677	0.0501688	-0.026501	0.10678
TTCCC	0.0641576	0.0907205	-0.0265629	0.143325
TGAGA	0.0643311	0.0910526	-0.0267216	0.0937654
GCAGT	0.0328079	0.0595709	-0.026763	0.0520196
AAGCT	0.0236471	0.0506574	-0.0270103	0.011424
TCTCC	0.0550884	0.0823401	-0.0272517	0.0974356
TCTAA	0.0174925	0.0447796	-0.0272871	0.00641075
GTTCA	0.0155619	0.0429909	-0.0274291	0.00124213
TACTC	0.0338273	0.0614575	-0.0276302	0.0205917
GTCTG	0.134112	0.161825	-0.0277125	0.448148
CATTC	0.0209442	0.0490952	-0.0281509	0.0164969
ATAGC	0.0111791	0.0393737	-0.0281946	9.92339e-05
AGCAT	0.004561	0.0328915	-0.0283305	1.99717e-06
GGATC	0.0809272	0.109834	-0.0289069	0.117749
GGACG	0.0647743	0.0936824	-0.0289081	0.0986825
GTCAT	0.0144475	0.0434777	-0.0290302	0.00271046
GTGCT	0.129467	0.158558	-0.0290913	0.276457
AGCTA	0.0208282	0.051542	-0.0307138	0.00621124
TCATA	0.00356328	0.0348244	-0.0312611	1.23032e-07
AGGCA	0.0162328	0.0476377	-0.031405	0.00132234
ACGTG	0.0306722	0.0621166	-0.0314444	0.00878321
GCAGG	0.0189867	0.0506268	-0.0316401	0.00116267
TCATG	0.0159952	0.0480153	-0.0320201	0.00272825
CGGAA	0.0444661	0.0767326	-0.0322664	0.027052
GGGAC	0.0450798	0.0775865	-0.0325067	0.0243184
CCTTT	0.146545	0.179059	-0.0325139	0.213532
GTAAA	0.0254904	0.0582445	-0.0327541	0.0102024
GGATT	0.14172	0.174475	-0.0327545	0.196767
GGACC	0.00584379	0.0386289	-0.0327851	5.0016e-08
GGACT	0.0389852	0.0719532	-0.0329679	0.0136072
CCTAT	0.0180333	0.0511663	-0.033133	0.000327398
TATCC	0.0190124	0.0522733	-0.0332608	0.00198787
CATCG	0.0022805	0.0358682	-0.0335877	2.15685e-11
TGTCC	0.050466	0.0840623	-0.0335964	0.0424564
CCTAG	0.0362818	0.0701602	-0.0338784	0.0196033
CTCAT	0.00196596	0.0362606	-0.0342947	4.87633e-11
TGCGC	0.0404632	0.0748498	-0.0343866	0.0561068
CTAGG	0.0835155	0.117951	-0.0344351	0.0685886
AAGAA	0.0199003	0.0544363	-0.034536	0.000628975
TTCGC	0.0795264	0.114129	-0.0346027	0.087319
CTCCT	0.0830943	0.117961	-0.0348669	0.136418
AAAAG	0.0284415	0.0634419	-0.0350004	0.0166102
ATCTA	0.0156805	0.050711	-0.0350305	0.00060715
CTTGC	0.0237552	0.0591043	-0.0353491	0.0303352
ATTGC	0.0250727	0.060452	-0.0353792	0.0038372
AATGG	0.0125471	0.048047	-0.0354999	8.3785e-05
ACGGT	0.0491933	0.0851844	-0.0359911	0.0209778
AGAGA	0.0667734	0.102954	-0.036181	0.254044
CTGTT	0.125901	0.162299	-0.0363983	0.167054
CGTCT	0.093166	0.129793	-0.0366273	0.090068
ACCGG	0.00509042	0.0420512	-0.0369608	2.58034e-06
AGAGC	0.0140659	0.0512222	-0.0371563	6.19457e-05
CTATA	0.0167611	0.0541342	-0.0373731	2.75406e-05
CGAGG	0.111941	0.149335	-0.0373942	0.131827
GGTCA	0.0101552	0.0475751	-0.0374199	5.50692e-05
AATAT	0.00854738	0.0459995	-0.0374521	1.58142e-07
AACTT	0.00852087	0.0460584	-0.0375375	7.96603e-07
GGCTC	0.0654944	0.103483	-0.0379884	0.0236184
AGCGA	0.0265229	0.0647625	-0.0382396	0.00213759
TTCCG	0.0670243	0.105394	-0.0383698	0.0319703
AGGCT	0.0463414	0.0847811	-0.0384397	0.00751315
ATCTG	0.0323424	0.0709801	-0.0386377	0.00152688
TGTGA	0.0766507	0.115402	-0.0387516	0.0506728
CGAGA	0.0373514	0.0761404	-0.038789	0.00438911
ACTCT	0.0269445	0.0661357	-0.0391913	0.00324686
TAAGC	0.00875696	0.0481456	-0.0393887	2.03864e-08
ATACT	0.01286	0.0524228	-0.0395627	5.62033e-06
TAATA	0.0137447	0.053361	-0.0396163	0.000227147
ACTTG	0.0108465	0.0505783	-0.0397318	2.13625e-07
GGCGA	0.0896616	0.129599	-0.0399375	0.0879878
CCTCG	0.0495454	0.0901394	-0.040594	0.00910272
AGAAA	0.028631	0.0692887	-0.0406578	0.00021717
TGTTG	0.328086	0.369288	-0.0412018	0.295936
TCGGC	0.0682807	0.109882	-0.0416017	0.0317061
AAATT	0.0215111	0.063374	-0.041863	0.000101081
TGGAC	0.0161196	0.058004	-0.0418844	7.66056e-05
AGCGT	0.0466732	0.0888771	-0.0422038	0.17175
GAAAG	0.0406784	0.0834824	-0.042804	0.00135897
AAGCG	0.0156474	0.05878	-0.0431325	1.09598e-06
CGGCG	0.0897062	0.133713	-0.0440066	0.138248
TGTAC	0.0150754	0.0591009	-0.0440254	0.000314341
ATATC	0.00563421	0.0496676	-0.0440334	3.19083e-11
TGGCC	0.0164816	0.0605664	-0.0440848	3.52386e-05
AATTA	0.0104803	0.0546298	-0.0441496	1.14899e-05
TTAAC	0.00606859	0.0503041	-0.0442355	6.98036e-10
GAGCT	0.0606584	0.105328	-0.0446696	0.00587443
GTATC	0.0292609	0.0739596	-0.0446987	0.000135076
GGCAG	0.0147622	0.0595241	-0.0447619	7.51558e-06
TGATT	0.0620265	0.107119	-0.0450922	0.00786061
AATCT	0.00183911	0.0469609	-0.0451218	2.51308e-19
ATTAT	0.0344267	0.0799125	-0.0454858	0.00063352
ATCGG	0.0481997	0.0939947	-0.045795	0.0127077
GCTTA	0.0528731	0.0990803	-0.0462071	0.00373041
TTTCA	0.0115186	0.0577799	-0.0462612	6.0934e-08
GCTAG	0.06847	0.114867	-0.0463971	0.0232295
GCGCG	0.0973683	0.143912	-0.046544	0.282567
TAGAA	0.0355056	0.0821948	-0.0466891	0.000748525
TGTAA	0.017973	0.0648964	-0.0469233	8.00206e-05
GTCTC	0.107451	0.155285	-0.0478342	0.0770811
GATTA	0.0212936	0.0692679	-0.0479743	1.58711e-06
GGAAT	0.062258	0.110893	-0.0486348	0.0022998
GGTCC	0.075669	0.124608	-0.048939	0.0247156
GGCCT	0.0448974	0.0939162	-0.0490189	0.0024638
GGGAT	0.176322	0.22594	-0.049618	0.0708697
GACGG	0.0502314	0.0999327	-0.0497014	0.00179227
AGAAG	0.0496864	0.1004	-0.0507133	0.000888925
CTAGA	0.00984436	0.0606607	-0.0508164	2.15153e-11
TAGAT	0.0632196	0.114164	-0.0509442	0.00549796
GAGGG	0.294897	0.346329	-0.051432	0.204206
GTAAT	0.0154473	0.0670332	-0.0515859	0.00013773
GTGAA	0.0252425	0.0769759	-0.0517334	1.47591e-05
AATTG	0.00810473	0.060468	-0.0523632	1.31322e-10
TAAGG	0.041618	0.0943485	-0.0527305	0.000773132
TAATT	0.0153082	0.0684259	-0.0531177	7.11272e-07
ATATT	0.0400514	0.0934402	-0.0533888	0.00155432
CTTAG	0.126953	0.18094	-0.0539866	0.0243299
GCGCT	0.0318145	0.0863966	-0.0545821	0.000103915
CATTT	0.00356328	0.0582457	-0.0546824	2.36851e-10
ATGGT	0.0719746	0.126728	-0.0547531	0.00270536
CGCTT	0.0616074	0.116488	-0.0548811	0.00105453
AGGAT	0.0823609	0.138139	-0.0557782	0.00222007
AAAGG	0.0264737	0.0828501	-0.0563764	5.20595e-05
TGATA	0.014127	0.0710395	-0.0569125	6.24733e-08
AAGAG	0.0318107	0.0890295	-0.0572188	2.86614e-05
CCGGT	0.0255679	0.0828614	-0.0572935	3.5629e-07
ATTCT	0.0583997	0.116051	-0.057651	0.00474277
AAGTG	0.041208	0.0988941	-0.057686	0.00212062
TAAAG	0.0196842	0.0774559	-0.0577717	9.86052e-07
AAGGA	0.0295296	0.0875096	-0.05798	4.68441e-06
TGAGG	0.149169	0.20756	-0.0583908	0.0443216
AGTGA	0.0370696	0.0963553	-0.0592858	6.47511e-05
TAGCT	0.0424259	0.102369	-0.0599432	3.02141e-05
GAGGC	0.0557127	0.115895	-0.060182	0.00228754
CTTGA	0.020989	0.081232	-0.060243	9.55755e-09
TGTCG	0.212764	0.273174	-0.0604102	0.0815556
GTCTA	0.0564108	0.11691	-0.0604994	0.000264524
ATGTA	0.0206455	0.0815286	-0.0608831	5.12177e-07
GTGTC	0.173945	0.235894	-0.0619492	0.201704
AAGGG	0.0629003	0.125028	-0.0621275	0.00176194
TCCGG	0.0545023	0.117213	-0.0627104	5.86961e-05
ATAGT	0.0683332	0.132172	-0.0638388	0.00307281
ATGGA	0.00627816	0.0707542	-0.064476	3.18885e-11
GCTAT	0.0281132	0.0926193	-0.0645061	4.32704e-07
AAAGT	0.0230137	0.0877839	-0.0647701	1.03177e-07
CGTAT	0.0478106	0.112593	-0.0647829	6.00919e-05
TATCT	0.0232575	0.0880878	-0.0648303	7.46729e-09
CCTTG	0.0317785	0.0966115	-0.064833	1.37567e-07
ATATA	0.0237916	0.0886353	-0.0648437	9.62533e-06
TCATT	0.00518295	0.0702378	-0.0650548	1.19852e-09
TGGCG	0.0991581	0.164698	-0.0655395	0.00163992
AGATT	0.0365308	0.102159	-0.0656279	2.7806e-06
TACTT	0.04296	0.108655	-0.0656945	6.45882e-06
TGAAG	0.0315974	0.0977887	-0.0661913	2.76332e-06
CGATT	0.0188888	0.0853805	-0.0664917	1.91577e-08
GAGCG	0.034473	0.10106	-0.0665873	3.61017e-05
GGTAA	0.00335371	0.0707314	-0.0673777	4.28765e-18
ACTTT	0.0229363	0.090988	-0.0680517	4.52011e-09
GTCGC	0.0856914	0.153754	-0.0680625	0.00188892
TGTGC	0.0590505	0.127402	-0.0683514	0.00020592
AATTT	0.0236226	0.0920118	-0.0683892	7.68804e-10
GTTCC	0.0481826	0.117196	-0.0690135	2.465e-05
CTATT	0.0595236	0.129537	-0.0700134	0.00303953
CGGAG	0.11308	0.183263	-0.0701831	0.00190322
AGTAT	0.0330855	0.103302	-0.0702169	1.62114e-07
ATATG	0.0153459	0.085797	-0.0704511	2.40087e-07
GCGTT	0.0997385	0.170539	-0.0708004	0.00161381
TAGTC	0.109068	0.180558	-0.0714897	0.00191885
GGCGC	0.0254535	0.0970208	-0.0715672	9.85014e-08
CTCTT	0.116564	0.188198	-0.071634	0.00257838
GTATG	0.0502764	0.121997	-0.0717204	4.69062e-06
AGGTC	0.0745254	0.146339	-0.071814	0.00135873
GAATT	0.0217828	0.0940929	-0.07231	3.15196e-10
TTTAA	0.0361644	0.108588	-0.072424	2.82667e-06
GGAAA	0.0336372	0.106269	-0.072632	4.29941e-07
TCTAT	0.0505379	0.123255	-0.0727169	0.000125166
TCGCG	0.0875794	0.161096	-0.0735166	0.000540945
ATAGG	0.0345822	0.108661	-0.0740791	4.60564e-08
TTAAG	0.0448654	0.119565	-0.0746995	2.45586e-06
GAAGA	0.0264029	0.101262	-0.0748594	1.95746e-07
GGAGC	0.0254461	0.100664	-0.075218	1.75595e-08
CGTTA	0.0105995	0.0860545	-0.0754549	4.55983e-17
TAGGG	0.196275	0.271753	-0.0754779	0.00894903
AGGTA	0.0292889	0.104982	-0.0756932	2.69598e-08
GCTCT	0.040604	0.116535	-0.0759307	4.21947e-07
TATTA	0.0514438	0.127583	-0.0761396	2.9532e-05
AGGGC	0.023712	0.10081	-0.077098	2.2399e-06
GTATA	0.0207493	0.0981856	-0.0774364	2.67933e-11
GTTAA	0.0215926	0.0994537	-0.0778611	5.1508e-13
CGCGG	0.0605987	0.138739	-0.0781405	3.69318e-05
TTGAT	0.0410522	0.119446	-0.0783934	1.0845e-05
GTTGA	0.0633688	0.14261	-0.0792417	7.28213e-05
GTGTT	0.359565	0.438851	-0.0792864	0.0460869
ATCGT	0.0330035	0.112653	-0.0796498	4.65591e-09
AGGAA	0.0457909	0.125634	-0.0798427	6.77074e-08
GGGAA	0.122457	0.202369	-0.0799125	0.00181093
GAGTG	0.138844	0.21887	-0.0800263	0.00341274
TATCG	0.0398028	0.120519	-0.0807158	2.51041e-06
CGTGT	0.130645	0.211598	-0.080953	0.00434726
GATAT	0.0157615	0.0970424	-0.081281	1.40243e-16
ATTTC	0.0199657	0.101709	-0.0817432	6.30992e-13
TCCTA	0.0106429	0.0936959	-0.083053	5.17258e-14
TTAGC	0.022503	0.105814	-0.0833108	4.32094e-12
TATTC	0.061417	0.14483	-0.0834133	0.000121172
GCGGG	0.179328	0.263081	-0.0837532	0.0106405
TCGAG	0.0849877	0.169415	-0.0844273	3.14549e-05
GTAGC	0.0302638	0.114777	-0.084513	1.72851e-10
TGGAA	0.0287328	0.11474	-0.0860069	2.10477e-09
TAGGC	0.0499665	0.136181	-0.0862146	2.30663e-07
ATTTA	0.0131213	0.0999036	-0.0867822	7.8809e-19
TCGTC	0.110786	0.197586	-0.0867993	0.0036826
CGGGC	0.0333429	0.120879	-0.0875364	2.6427e-06
TGTTA	0.102973	0.190774	-0.0878015	9.69737e-05
CGGTA	0.0173302	0.105493	-0.0881627	1.06103e-13
ATCTT	0.0136905	0.102039	-0.088348	4.07622e-14
GAGAT	0.0299383	0.119308	-0.0893693	5.44961e-10
CTCGG	0.0541905	0.14374	-0.0895491	7.68533e-09
TTTCC	0.0491995	0.139096	-0.0898967	6.38586e-07
TTTGC	0.0192078	0.110114	-0.0909057	9.01428e-12
TAGTG	0.157292	0.248321	-0.0910293	0.00395518
ATTAG	0.0200531	0.111159	-0.091106	7.41326e-14
AAGGT	0.0256149	0.117134	-0.0915193	1.09922e-11
CGGTG	0.102819	0.194808	-0.0919896	0.000239708
AGTGT	0.138207	0.231085	-0.092878	0.0408962
GGATA	0.0224192	0.115707	-0.0932876	2.37317e-15
TCTAG	0.056901	0.150356	-0.093455	4.91131e-08
AGTTC	0.0392595	0.13292	-0.0936608	9.90709e-10
TTCTA	0.0486754	0.142825	-0.0941496	1.04839e-07
GATTG	0.016153	0.111205	-0.0950516	4.24074e-15
TGGAT	0.0380686	0.13372	-0.0956514	2.34118e-09
TGGGG	0.387274	0.483481	-0.0962074	0.0287981
ATTCG	0.0321322	0.129954	-0.097822	2.88067e-12
TTATA	0.0215063	0.120866	-0.0993596	1.06496e-16
GGTGA	0.03593	0.135677	-0.0997473	1.01791e-13
GCGAG	0.0537567	0.154571	-0.100814	6.32435e-07
CGGTC	0.0179795	0.118901	-0.100922	5.47044e-16
TTAGA	0.0576978	0.158742	-0.101044	3.33583e-08
AGCTT	0.0151822	0.116529	-0.101347	1.45322e-19
GAAGG	0.0729498	0.174838	-0.101888	2.442e-07
TATAT	0.03367	0.135723	-0.102053	1.89e-07
AGAGT	0.0646578	0.166921	-0.102263	1.27001e-06
CGTTC	0.0317017	0.13477	-0.103068	7.00816e-11
TTGCG	0.0661235	0.170404	-0.10428	6.85717e-08
GATGT	0.0658839	0.170501	-0.104617	3.99111e-07
ATGTT	0.0398477	0.14469	-0.104842	2.62181e-10
GTGGC	0.0393521	0.144768	-0.105416	4.25006e-11
ATGTG	0.0208282	0.127159	-0.10633	1.96694e-15
TGTAT	0.0393658	0.146411	-0.107046	5.80168e-13
AAGTT	0.0257609	0.132864	-0.107103	2.80172e-15
CTCGT	0.0430714	0.150272	-0.107201	8.83103e-13
TAGTA	0.0638058	0.171478	-0.107672	6.85372e-09
TTATC	0.00431665	0.112468	-0.108152	1.54805e-26
CGGGA	0.0373326	0.146223	-0.108891	1.48337e-14
TAGCG	0.0135373	0.124243	-0.110706	2.23412e-23
AGCGG	0.00875696	0.119816	-0.111059	3.97377e-21
GTAGA	0.0417994	0.153016	-0.111216	2.61026e-14
GCGGA	0.0358826	0.147537	-0.111655	4.42988e-13
TATAG	0.027071	0.141707	-0.114636	6.81881e-15
TGTCT	0.0946352	0.209297	-0.114662	5.81367e-06
TTATG	0.0453783	0.160354	-0.114976	3.4514e-14
GGAAG	0.12626	0.241325	-0.115066	5.07441e-05
CTTCT	0.092094	0.207611	-0.115517	5.82606e-05
CTTAT	0.0258676	0.142919	-0.117051	2.64443e-16
TGCTT	0.0359937	0.15314	-0.117147	4.40892e-17
GAGTA	0.0165336	0.135142	-0.118608	7.94695e-22
AGTTA	0.0220259	0.141027	-0.119001	5.03493e-18
GGTAT	0.0315999	0.150864	-0.119264	2.10016e-19
TATGG	0.0181951	0.138652	-0.120457	4.23024e-20
GCTTG	0.0128014	0.134839	-0.122038	5.50182e-24
TGGGC	0.0275489	0.150156	-0.122607	4.33489e-20
TATTG	0.0719086	0.196637	-0.124728	1.93583e-07
ATTTG	0.0194302	0.144241	-0.124811	2.58617e-27
TAGGA	0.0918139	0.216895	-0.125081	3.82709e-09
GTAGG	0.203606	0.329228	-0.125622	3.12229e-05
AGGCG	0.0265335	0.152409	-0.125876	1.87453e-13
TATGT	0.0292648	0.155275	-0.12601	1.53579e-18
CTTGG	0.0605253	0.187859	-0.127334	5.47328e-11
GAAGT	0.048201	0.177338	-0.129137	2.36822e-13
TTCTC	0.0539382	0.185286	-0.131348	1.90264e-10
TCGTA	0.0672495	0.199981	-0.132731	4.62503e-10
GAGGA	0.0764885	0.209703	-0.133214	8.57154e-11
TGGTA	0.0254379	0.160514	-0.135076	1.66755e-26
TCTTA	0.0694527	0.205981	-0.136528	5.15653e-11
GTGAG	0.0377536	0.174422	-0.136668	3.09414e-17
CTTTC	0.0332868	0.170557	-0.13727	1.01522e-20
GAGAG	0.0818739	0.220221	-0.138347	6.80082e-05
AGTCG	0.055545	0.195838	-0.140293	3.08706e-13
AGAGG	0.0481676	0.190431	-0.142264	3.43167e-16
GATTT	0.0392173	0.181756	-0.142538	1.92832e-21
ATTGT	0.0148983	0.159377	-0.144479	6.57538e-36
TAGAG	0.0416197	0.188005	-0.146385	3.89239e-15
TCTGT	0.0531798	0.203078	-0.149898	1.27915e-17
AGGGA	0.0308513	0.183021	-0.152169	1.28577e-23
TTGGA	0.0345621	0.187515	-0.152953	1.08837e-21
GGGTA	0.0516351	0.205233	-0.153598	9.01193e-17
GGCGG	0.11677	0.271332	-0.154562	3.54064e-06
TTTGA	0.0198225	0.174664	-0.154841	2.42805e-30
TCTTC	0.082003	0.237345	-0.155342	1.09143e-09
CGTGG	0.0459298	0.205547	-0.159617	1.43174e-23
CTTTT	0.144913	0.306089	-0.161176	1.04291e-09
GGTGT	0.28805	0.449651	-0.161601	1.77283e-05
GTATT	0.0458164	0.207978	-0.162161	7.17881e-21
TTGTC	0.0530172	0.219256	-0.166239	2.03503e-17
GGAGA	0.0365284	0.204692	-0.168164	7.09164e-25
TTCTG	0.0454895	0.213823	-0.168333	1.17232e-19
GGGCG	0.0740175	0.242664	-0.168647	3.70763e-13
GCTTT	0.0603275	0.230251	-0.169924	3.1067e-19
AGTAG	0.0303719	0.203033	-0.172661	4.29249e-28
CTTGT	0.0214315	0.197294	-0.175863	1.83848e-33
TGGTC	0.0552995	0.232039	-0.176739	2.793e-21
CGTTT	0.0304132	0.208938	-0.178525	7.61412e-29
AGTGG	0.0358705	0.215418	-0.179548	2.35821e-29
GTGTA	0.0187954	0.19906	-0.180265	1.48524e-32
AGTTG	0.0346109	0.21626	-0.181649	2.33862e-32
GGTTA	0.0459783	0.229745	-0.183767	7.03473e-25
GGTTC	0.0702479	0.254585	-0.184337	2.67663e-19
ATTTT	0.019928	0.206262	-0.186334	2.02842e-37
AGGAG	0.0477136	0.235233	-0.187519	2.24061e-22
TTTTC	0.0685548	0.258035	-0.18948	1.0122e-20
TTAGT	0.116057	0.306843	-0.190786	1.80753e-15
GTTAT	0.020553	0.211388	-0.190835	1.60529e-35
TCTGG	0.0207764	0.213269	-0.192492	9.36824e-41
GCGGT	0.0268226	0.221163	-0.194341	1.57677e-26
CGGTT	0.0403522	0.238914	-0.198562	5.72989e-29
TTGTA	0.00843529	0.207282	-0.198847	1.25103e-57
TCGGT	0.0720113	0.271446	-0.199435	3.90361e-19
GTCGG	0.137989	0.340908	-0.202919	1.23357e-13
TTGAG	0.0257198	0.22902	-0.203301	4.11946e-40
TTCGG	0.138978	0.342843	-0.203865	3.00274e-13
CGGGT	0.0319119	0.237144	-0.205232	6.00041e-37
TGTAG	0.0636725	0.268993	-0.205321	3.58729e-27
TTATT	0.0494865	0.255594	-0.206107	9.59426e-28
GTGGA	0.0135405	0.221412	-0.207871	2.65084e-46
GGTCT	0.0532474	0.261479	-0.208231	6.27119e-28
AGGTT	0.0395182	0.248495	-0.208977	1.47764e-33
TCTTG	0.0390422	0.249475	-0.210433	4.8587e-32
GTTTA	0.0283453	0.239012	-0.210667	2.53575e-44
TCGTT	0.0686991	0.280773	-0.212074	1.19121e-25
TGGGA	0.0273354	0.241062	-0.213727	1.37835e-37
AGGGT	0.0239944	0.241666	-0.217672	1.15763e-50
TATTT	0.00604208	0.226323	-0.220281	5.57953e-65
GTCGT	0.160989	0.38173	-0.220741	1.18727e-10
TTTAT	0.0285378	0.250588	-0.22205	2.33885e-42
TGGAG	0.0294378	0.252201	-0.222764	9.05419e-44
GTTAG	0.0414124	0.264533	-0.22312	5.78582e-36
TGTTC	0.0334961	0.256974	-0.223478	3.73575e-33
AGGTG	0.0138572	0.238173	-0.224315	2.30575e-49
CTTTG	0.0373451	0.263264	-0.225919	4.38676e-34
GAGTT	0.028949	0.25553	-0.226581	2.19884e-47
GTTTC	0.0292944	0.257562	-0.228268	1.12399e-35
TAGGT	0.0440893	0.278917	-0.234827	1.96307e-36
GAGGT	0.0545413	0.294536	-0.239994	3.98115e-28
GGGTC	0.0500565	0.290346	-0.240289	7.4688e-34
GTTCG	0.0681699	0.308866	-0.240696	2.03081e-28
TTTCG	0.0365546	0.28065	-0.244096	1.50362e-43
TCGTG	0.0553818	0.300337	-0.244955	3.89206e-33
TTAGG	0.0734266	0.323692	-0.250265	7.83695e-33
TTTTA	0.0356846	0.288064	-0.25238	5.67902e-47
GGAGG	0.175587	0.430652	-0.255065	1.92573e-13
GTCTT	0.0876917	0.343173	-0.255481	2.08802e-28
GGGAG	0.099765	0.357569	-0.257804	1.06394e-18
GGTAG	0.0345224	0.297592	-0.263069	5.56044e-50
GTTCT	0.0463542	0.310921	-0.264567	3.80225e-42
TTTCT	0.0517929	0.325354	-0.273561	2.42693e-38
TTCGT	0.0569929	0.331764	-0.274771	3.18738e-40
GTTGG	0.116005	0.39202	-0.276015	1.48095e-12
AGTTT	0.0101273	0.288304	-0.278177	1.6898e-75
GGAGT	0.0471023	0.327906	-0.280803	1.21509e-45
TCTTT	0.0842794	0.366862	-0.282583	1.28705e-34
GGTCG	0.068632	0.351986	-0.283354	4.59156e-35
TTTAG	0.0754547	0.359635	-0.28418	3.63463e-36
TCGGG	0.0466521	0.34265	-0.295998	1.91675e-56
GGTTG	0.117388	0.416304	-0.298917	3.49384e-14
TGGTT	0.131566	0.434372	-0.302806	7.22373e-14
GTAGT	0.0640542	0.373568	-0.309514	2.87977e-43
TAGTT	0.0364412	0.346994	-0.310552	1.76615e-64
TGGGT	0.0762884	0.388959	-0.31267	5.43667e-38
TTGGT	0.0796472	0.39596	-0.316313	2.72477e-17
TTGTG	0.0680174	0.394649	-0.326631	1.32824e-36
TTCTT	0.0697352	0.415454	-0.345719	6.9348e-31
GGGTT	0.084649	0.438558	-0.353909	1.72051e-44
TGTGG	0.0403643	0.404274	-0.363909	3.46086e-55
GTTTG	0.0239528	0.396123	-0.372171	7.19744e-98
TGTTT	0.0901749	0.469392	-0.379217	6.8751e-46
GGTTT	0.0662757	0.448013	-0.381737	9.65341e-55
GTTGT	0.102672	0.484532	-0.381861	4.04034e-48
GGGGT	0.149355	0.533796	-0.38444	4.69455e-32
GTGGT	0.135601	0.540362	-0.404761	1.41177e-33
TTGGG	0.0702278	0.475344	-0.405116	2.14307e-57
GGTGG	0.160377	0.568486	-0.408108	6.1792e-27
GGGTG	0.0732317	0.482399	-0.409167	2.27544e-58
GTGGG	0.0840715	0.509148	-0.425076	3.46616e-59
TTTTG	0.03808	0.465066	-0.426986	5.17811e-79
TTTGG	0.0552777	0.494501	-0.439224	4.14037e-73
GTTTT	0.0663918	0.522184	-0.455792	9.6754e-66
TTTGT	0.0316267	0.505681	-0.474054	1.00901e-109
TTGTT	0.058262	0.535368	-0.477106	2.36073e-91
In this table, we show the average pentanucleotide composition of IMODNs (Immunomodulatory Oligodeoxynucleotides) and Non-IMODNs (Non-Immunomodulatory Oligodexynucleotides). The composition analysis was done on the 1754 positive squences (experimantally validated immunomodulatory oligodeoxynucleotides named IMODNs) and 17544 negative sequences (random fragments of human CpG islands named as Non-I…

## Sheet: S6
Table S6: Performances of realisitic dataset IMODN2193R pentanucleotide composition model and hybrid models based on penta-compositional and motif information of IMODN.
Realistic Main Dataset (IMODN2193R)
	pos 1754	neg 17544
	Threshold	Sensitivity	Specificity	Accuracy	MCC
pentanucleotide composition	-0.9	86.37	90.44	90.07	0.59
Merci Motif hybrid with pentanucleotide composition (realistic dataset IMODN2193R)
Motif
	# of Motifs	Threshold	Sensitivity	Specificity	Accuracy	MCC
Exclusive	Top10	-0.9	86.43	91.19	90.76	0.61
Exclusive	Top20	-0.9	86.43	91.56	91.1	0.62
Relaxed_200	Top10	-0.9	76.34	94.59	92.93	0.63
Relaxed_200	Top20	-0.9	75.54	94.7	92.96	0.63
Relaxed_300	Top10	-0.9	76.23	94.48	92.82	0.63
Relaxed_300	Top20	-0.9	76	94.76	93.05	0.63
Relaxed_400	Top10	-0.9	70.47	96.34	93.99	0.65
Relaxed_400	Top20	-0.9	69.5	96.83	94.35	0.66
IMODN2193R was a realistic dataset where the number of negatives was 10 times the number of positives. The features of the models that performed best on the balanced dataset IMODN2193 were used to build the SVM prediction models on IMODN2193R and the performance of the models was evaluated.

## Sheet: S7
Table S7: Position based quantitative matrix built from dataset IMODN2193 showing nucleotide preference at a position in the oligonucleotide sequence.
NUCLEOTIDE/POSITION	1	2	3	4	5	6	7	8	9	10	11	12	13	14	15	16	17	18	19	20	21	22	23	24	25	26	27	28	29	30	31	32	33	34	35
A	-3.63	-4.95	-2.33	8.47	-0.35	3.21	2.02	-2.33	-2.16	0.1	-1.19	2.87	-0.62	2.54	1.85	3.71	0.41	-1.74	-0.49	0.05	-3.35	-1.33	-3.18	-2.72	-3.04	-3.44	-2.06	-2.21	-2.23	-1.83	-1.38	-0.59	-0.43	0.05	0.05
C	-21.17	13.09	-6.39	-18.27	-0.83	-12.09	-9.19	-3.24	-10.61	-9.99	-4.83	-0.92	4.37	-3.71	-5.69	-5.44	-3.85	-5.41	-1.06	-4.3	-5.29	-7.18	-8.32	-7.91	-8.66	-7.5	-6.4	-6.7	-5.1	-3.37	-3.09	-2.08	-1.23	-0.18	0.23
G	-9.35	-11.39	6.35	-7.6	-10.43	4.45	-9.86	-6.95	-1.69	-1.97	-0.98	-4.35	-2.1	1.87	4.45	0.84	2.94	6.65	4.64	1	-2.88	-4.32	-5.26	-5.49	-6.08	-5.78	-6.34	-4.9	-4.47	-3.44	-3.15	-1.91	-1.09	0.23	-0.27
T	34.15	3.24	2.37	17.39	11.61	5.78	18.82	17.1	20.29	20.93	17.21	15.05	8.71	11.78	13.22	12.82	13.52	12.03	7.68	13.67	1.62	0.36	3.23	2.92	-2.1	-2.49	-2.54	-1.65	-1	-1.47	-0.67	-0.39	0.1	0.14	0.18
In this quantitative matrix, the value in each cell was calculated as the difference of percentage (%) occurrence of the nucleotide indicated by the row header at the position in the sequence given by column header between the positive (IMODNs) and negative (Non-IMODNs) sequences. Percentage occurrence of a nucleotide is the ratio of number of sequences in which the nucleotide occurs at the consi…

## Sheet: S8
Table S8: Position based quantitative matrix built from dataset IMODN2193 showing dinucleotide preference at a position in the oligonucleotide sequence.
Di-NTD/POSITION	1	2	3	4	5	6	7	8	9	10	11	12	13	14	15	16	17	18	19	20	21	22	23	24	25	26	27	28	29	30	31	32	33	34
AA	-0.21	-0.44	0.15	1.44	0.55	-0.39	0.1	0.38	0.15	-0.34	-0.24	2.35	0.05	1.01	1.63	0.97	0.06	0.23	0.41	-0.54	-0.14	-0.36	-0.29	-0.67	-0.39	-0.35	-0.35	-0.32	-0.24	-0.21	-0.13	-0.11	0	0
AC	-1.03	-0.96	-1	2.49	1.23	2.99	3.67	1.28	-0.35	-0.4	-0.04	0.87	-0.61	-1.06	0.41	-0.1	-1	-0.82	-1.21	-0.69	-1.02	-1.15	-0.64	-1.36	-0.6	-0.72	-0.72	-0.37	-0.57	-0.27	-0.33	-0.11	-0.07	0.05
AG	-4.8	-3.75	-4.26	-1.47	-3.43	-3.59	-2.17	-3.97	-2.56	-1.93	-1.94	-1.44	-0.57	-0.07	-0.96	-0.92	-0.7	-1.41	-1.58	-1.03	-2.08	-1.59	-1.53	-0.81	-1.22	-1.64	-0.63	-0.94	-0.93	-0.75	-0.41	-0.16	0.05	0
AT	2.41	0.2	2.8	6.02	1.58	4.22	0.97	0.37	1.17	2.74	1.51	0.76	0.95	2.96	1.16	3.93	1.44	0.38	2.22	0.38	-0.23	1.75	-0.39	-0.1	-0.31	-0.21	-0.23	-0.04	-0.04	-0.19	-0.07	0.23	0.09	0
CA	-4.05	0.03	3.73	-3.66	0.15	-1.57	-2.68	-2.87	-3.16	-2.8	-1.66	-2.9	2.31	-1.7	-0.91	-0.64	-1.33	-1.38	-0.08	-1.56	0.2	-1.67	-1.39	-0.99	-1.49	-1.19	-0.59	-0.93	-0.84	-0.35	-0.19	-0.16	0	0.05
CC	-8.57	0.57	-9.32	-8.55	-8.37	-9.03	-6.63	-7.19	-7.04	-5.76	-4.48	-0.22	-2.79	-3.52	-3.97	-3.6	-2.93	-3.01	-1.69	-3.2	-2.75	-2.7	-3.28	-3.13	-2.91	-2.25	-2.27	-2.23	-1.29	-1.24	-0.8	-0.44	-0.04	0.09
CG	-6.36	12.89	-0.77	-2.75	10.2	0.75	3.11	7.6	2.95	-0.64	2.13	1.97	1.97	2.22	0.62	1.05	1.53	-0.16	-0.69	-1.56	-0.7	-1.31	-1.73	-2.25	-2.11	-1.69	-1.81	-1.74	-1.04	-0.99	-0.67	-0.41	-0.04	-0.36
CT	-2.18	-0.4	-0.04	-3.31	-2.31	-1.76	-1.85	0.19	-2.14	-0.31	0.26	-1.68	3.6	-0.27	-0.7	-1.43	-0.8	-0.32	1.82	-2.11	-1.51	-0.75	-1.2	-1.54	-1.49	-1.52	-0.9	-0.75	-0.91	-0.14	-0.34	-0.21	0	0
GA	-0.81	-3.14	2.76	1.19	1.69	3.11	-0.24	-0.78	2.33	0.49	3.96	-1.08	0.14	0.96	2.38	-0.73	-1.17	-0.27	-0.25	-1.36	-1.35	-0.99	-1.13	-1.24	-1.27	-0.32	-1.01	-0.87	-0.66	-0.67	-0.24	-0.11	0	0
GC	-6.98	-5.82	-6.14	-5.09	-6.62	-3.18	-5.07	-5.93	-6.64	-3.78	-4.01	-2.13	-1.66	-2.4	-2.29	-1.54	-2.54	0.42	-2.66	-3.15	-2.35	-3.38	-3.2	-3.27	-2.67	-2.33	-2.63	-1.8	-1.61	-1.17	-0.89	-0.51	-0.03	0.05
GG	-0.42	-2.69	-1.86	-6.5	-6.6	-5.99	-6.31	-4.9	-3.77	-2.87	-5.35	-3.09	-1.6	-2.49	1.78	2.4	3.81	3.15	3.09	-0.52	-0.27	-1.26	-1.02	-2.01	-1.36	-1.83	-1.4	-1.06	-0.92	-0.82	-0.68	-0.47	0	0.05
GT	-1.15	0.24	11.6	2.79	1.62	10.82	2.67	5.65	7.51	5.05	5.33	2.38	1.75	6.52	2.84	0.99	3.42	3.19	3.96	0.2	-0.63	0.63	-0.3	-0.42	-0.84	-0.83	-0.46	-0.24	-0.31	-0.2	-0.12	-0.04	0.05	0.18
TA	0.12	1.23	1.85	0.67	0.81	0.87	0.51	1.12	0.76	1.46	0.81	1.01	0.04	1.59	0.6	0.8	0.7	0.93	-0.03	0.11	-0.03	-0.16	0.1	-0.15	-0.28	-0.21	-0.25	-0.11	-0.09	-0.14	-0.03	-0.05	0.05	0
TC	29.68	-0.19	-1.79	10.32	1.67	0.03	4.79	1.24	4.05	5.1	7.6	5.85	1.35	1.31	0.41	1.39	1.05	2.37	1.26	1.73	-1.06	-1.09	-0.79	-0.9	-1.32	-1.1	-1.08	-0.69	0.1	-0.41	-0.06	-0.16	-0.04	0.05
TG	0.2	-0.1	-0.7	0.28	4.3	-1.03	-1.59	-0.42	1.41	4.47	0.81	0.46	2.09	4.8	-0.61	0.42	2.01	3.05	0.18	0.23	-1.27	-1.11	-1.21	-1	-1.09	-1.17	-1.06	-0.73	-0.54	-0.58	-0.14	-0.04	0.23	0.05
TT	4.16	2.32	3.01	6.11	4.9	5.54	15.31	14.07	14.38	9.74	7.94	7.25	5.49	4.01	9.51	10.04	7.95	4.43	5.67	3.14	2.72	1.6	4.81	-0.04	0.15	0.02	-0.06	0.03	-0.22	-0.15	0.13	0.11	0	0
In this quantitative matrix, the value in each cell was calculated as the difference of percentage (%) occurrence of the dinucleotide indicated by the row header at the position in the sequence given by column header between the positive (IMODNs) and negative (Non-IMODNs) sequences. Percentage (%) occurrence of a dinucleotide is the ratio of number of sequences in which the dinucleotide occurs at…

## Sheet: S9
Table S9: Preferred motifs found in main dataset (IMODN2193: positive immunomodulatory sequences and non-immunomodulatory negative sequences from human CpG islands) using MERCI program.
Motif	Found in positive sequence (number)	Found in cumulative positive sequence (number)	Found in negative sequence (number)	Found in cumulative negative sequence (number)	Found in Exclusive Positive Sequence (number)	Found in Exclusive Negative Sequence (number)		Motif	Found in positive sequence (number)	Found in cumulative positive sequence (number)	Found in negative sequence (number)	Found in cumulative negative sequence (number)	Found in Exclusive Positive Sequence (number)	Found in Exclusive Negative Sequence (number)
IMODNs of dataset IMODN2193 for Exclusive motif search								Non-IMODNs of dataset IMODN2193 for Exclusive motif search
T C G T C G gap T	186	186	0	0	186	0		A G gap C gap C gap C gap G C C gap C	0	0	114	114	0	114
T gap C G T T gap T gap G T	171	394	0	0	90	0		G G gap C gap G G C gap G gap C gap A	0	0	107	206	0	92
T T T gap T T T T gap T	149	616	0	0	84	0		G G A gap G C gap G gap G gap G C	0	0	99	273	0	67
T C G gap T C G gap T gap G gap G gap G	180	233	0	0	47	0		C A gap G C C C gap C	0	0	91	465	0	54
T C G gap C G gap T C G gap G gap G	173	280	0	0	45	0		G gap G C G gap G gap A gap G G gap C	0	0	95	348	0	42
T gap T T gap C G T T	167	437	0	0	43	0		G gap G G gap A G gap G gap A gap G C	0	0	99	306	0	33
T C G T C G gap G gap G gap G	166	491	0	0	40	0		C gap G C gap G C gap C gap C T C	0	0	84	623	0	32
G A C G gap T gap C G T	142	692	0	0	28	0		G G C gap G G gap A gap C G	0	0	93	389	0	28
T C gap G gap C G T T gap T C	143	663	0	0	25	0		C gap C C gap A gap G gap C C C gap G	0	0	84	591	0	25
T C G gap T C G gap T T	172	304	0	0	21	0		C C C C gap C gap A gap G gap C	0	0	81	700	0	25
T C G gap C G T gap C G gap T	166	451	0	0	14	0		A G gap G G gap C gap G G gap G C	0	0	91	411	0	22
T C G T gap C gap G T gap G gap C	161	508	0	0	8	0		A gap C gap C C gap C gap G C C gap G	0	0	85	538	0	20
T C G T gap C G gap C gap G gap G gap G	155	521	0	0	8	0		G C gap G G gap G gap C C gap C gap G C	0	0	90	484	0	19
G gap T T gap C G T T	147	624	0	0	8	0		A G gap C G G gap G gap G gap G gap C	0	0	85	554	0	16
T C G gap T gap G gap T C G gap G gap G	145	635	0	0	8	0		C A gap C C gap C gap C C gap C G	0	0	81	675	0	14
T gap C G gap T gap C gap G gap C G T T	163	497	0	0	6	0		G C G gap G gap A gap G G gap G gap C	0	0	94	361	0	13
T gap G gap C G T T gap G T	142	704	0	0	6	0		A gap C A gap C gap C gap C G C	0	0	78	779	0	12
T C G gap C gap G gap C G T T	142	697	0	0	4	0		G gap G G gap A G gap G G gap C G	0	0	86	518	0	11
T C G gap T C G gap T gap G gap C gap G	173	283	0	0	3	0		G gap G G gap G gap G C C gap C gap G C	0	0	85	565	0	11
T C G T gap C gap G T gap G gap T	158	511	0	0	3	0		C C gap C C C gap C gap C gap A gap G	0	0	79	756	0	11
T C G gap C G gap T gap T C G	152	530	0	0	3	0		A gap C C gap C C G C	0	0	77	821	0	10
T C G T gap G T T	143	638	0	0	3	0		A G G gap G gap C gap G G gap G C	0	0	89	493	0	9
T C G gap T C G gap T gap C gap G gap G	174	235	0	0	2	0		G G gap C gap G gap G C C C gap G	0	0	84	639	0	9
T C G T C gap G gap C gap G gap T	161	500	0	0	2	0		A G gap G C G G gap C	0	0	78	793	0	8
T gap C gap G T C G gap T gap C G gap T	154	524	0	0	2	0		G gap G G gap C gap C C gap G C gap C C	0	0	82	659	0	7
T C G gap T C G gap G T	153	526	0	0	2	0		G gap G C G gap G G G gap G gap C	0	0	78	807	0	7
T gap G gap C G T T gap T gap G gap T T	140	707	0	0	2	0		G gap G C G gap A gap G G gap G gap C	0	0	87	503	0	6
T gap C G gap T gap T gap G gap C G T T	162	498	0	0	1	0		A G gap C gap C G gap C G gap G C	0	0	82	649	0	6
T C G T gap C G T gap T	157	512	0	0	1	0		G gap C C C C gap A gap G gap C	0	0	81	712	0	6
T gap G gap C G T T gap T gap G T	156	513	0	0	1	0		G G gap G G gap G C gap G G gap A	0	0	81	718	0	6
T C G T C gap T gap G gap G	154	522	0	0	1	0		A gap C C gap G gap G G C gap G C	0	0	78	785	0	6
C G T gap C gap G gap C G T T	152	527	0	0	1	0		A gap A G gap G C gap G gap C C gap C	0	0	75	849	0	6
T C G T C gap G gap C gap T gap G	150	531	0	0	1	0		C gap C gap G C C gap C T C	0	0	75	860	0	6
T C gap G T C G gap T gap C G gap G	149	532	0	0	1	0		A G gap C gap G G gap G G C gap G	0	0	80	730	0	5
T C G gap C G gap T C G gap C	147	625	0	0	1	0		G gap C gap C gap C gap A gap G C C C	0	0	78	799	0	5
T C G T C gap G T gap T	146	626	0	0	1	0		G G C gap G G gap A gap G gap G C	0	0	89	497	0	4
T gap C gap T T gap G gap C G T T	146	627	0	0	1	0		A G gap G gap G C gap G G gap G C gap G	0	0	86	507	0	4
C gap G gap C G T T gap T gap G T	142	664	0	0	1	0		G G C gap G gap C gap G gap G G G gap C	0	0	83	643	0	4
T C G gap C G T gap C gap G T	142	693	0	0	1	0		A G gap C gap C gap G C gap G C gap C C	0	0	80	725	0	4
T gap C G gap T C gap T gap G gap C G T	142	698	0	0	1	0		C C C C gap A gap G gap C gap G	0	0	80	736	0	4
T C G gap T gap C gap G T T gap G gap G	140	705	0	0	1	0		A G gap G C gap G gap G gap G C G	0	0	79	743	0	4
T C G T C G gap T gap C	167	394	0	0	0	0		G gap C gap A gap G C C C gap C gap C	0	0	79	765	0	4
T C G T C G gap T gap G	167	394	0	0	0	0		G gap G G gap G C gap G G G gap C gap C	0	0	78	811	0	4
T C G gap T C G gap T gap T gap G	165	491	0	0	0	0		C gap G G gap A G gap C gap A gap C G	0	0	76	837	0	4
T C G gap T C G gap T gap C G gap G	162	497	0	0	0	0		G C gap G G gap A gap G gap G C G	0	0	84	629	0	3
T C G gap T C G gap T gap G gap C G	159	508	0	0	0	0		G C gap G G gap G C gap A gap G gap C G	0	0	81	703	0	3
T C G T C G gap T gap G gap G	158	508	0	0	0	0		G gap G G gap G C gap G gap C C gap G C	0	0	81	721	0	3
T gap C G T gap T gap T gap G T T	158	511	0	0	0	0		G C gap G gap G G gap G C C gap C gap G	0	0	79	761	0	3
T C G T C G gap G gap C	156	512	0	0	0	0		C G gap C gap C gap G G G gap C C	0	0	77	825	0	3
T C G T gap C G gap T gap G gap C G	156	512	0	0	0	0		C gap A gap C gap C gap G C C C gap C	0	0	76	833	0	3
T C G T gap C G gap T gap G gap G gap G	155	521	0	0	0	0		A G C gap G gap G gap G G C	0	0	75	852	0	3
T C G T C G gap T gap C gap G	154	521	0	0	0	0		G gap G gap C G G G gap G gap A gap C	0	0	75	865	0	3
T C G T C G gap T gap T	154	521	0	0	0	0		G C G gap C gap A gap G G gap G gap C	0	0	84	626	0	2
T C G T gap C gap G T gap C gap G gap T	154	522	0	0	0	0		G gap G G gap A G G gap C gap G C	0	0	82	652	0	2
T C G T gap C gap G T gap T gap G	154	522	0	0	0	0		G gap G G gap G A gap G G gap G C	0	0	82	661	0	2
T C G gap T C G gap T gap G gap T gap G	154	522	0	0	0	0		G C gap G G gap G C gap C C gap G gap C	0	0	81	705	0	2
T gap C G T T gap T gap G T gap T	153	526	0	0	0	0		A G gap G G gap G gap G G C gap G	0	0	80	732	0	2
T C G T C G gap G gap C gap G	151	530	0	0	0	0		G gap G G gap G C gap C C gap G C gap C	0	0	80	739	0	2
T C G T C G gap G gap G gap G gap G	151	530	0	0	0	0		C C C C gap A gap G gap G gap C	0	0	79	745	0	2
T C G gap C G gap T C G gap T	150	530	0	0	0	0		C G gap G G gap G gap A G gap G gap G C	0	0	79	758	0	2
T C G gap T C G gap T gap T gap G gap G	150	531	0	0	0	0		G gap G G gap G gap G G gap C C gap G C	0	0	79	767	0	2
T C gap G T C G gap T gap C G gap T	150	531	0	0	0	0		G G gap G A gap G C gap C gap C gap G C	0	0	76	842	0	2
T C G T C G gap G gap T	148	616	0	0	0	0		G gap G C gap G C gap C gap C T C	0	0	75	862	0	2
T C G T C G gap T gap G gap C	148	616	0	0	0	0		G gap G G gap A G G gap G gap C G	0	0	75	867	0	2
T C G T C gap G T gap G	148	616	0	0	0	0		A G gap G C gap G G gap G C gap G gap G	0	0	84	566	0	1
T C G T gap C G gap C gap G gap C G	148	616	0	0	0	0		G gap A G gap G gap G C gap G G gap G C	0	0	84	624	0	1
T C G T C gap G gap T gap T gap G	147	625	0	0	0	0		G G C gap G G gap C gap G C gap A	0	0	84	630	0	1
T C G T gap C gap G T gap G gap C gap G	147	625	0	0	0	0		G C gap G G gap G gap A G gap G gap G C	0	0	82	650	0	1
T C G T C G gap T gap C G	146	625	0	0	0	0		G C gap G gap G G gap G C C gap G gap C	0	0	81	706	0	1
T C G T C gap G gap C G gap T	146	625	0	0	0	0		G gap G G gap A G gap G C gap G gap G C	0	0	80	737	0	1
T gap C G T gap C gap G gap C gap G T T	146	626	0	0	0	0		G C G gap A G gap G G gap C	0	0	78	794	0	1
T gap C G T gap T gap T gap G gap G T T	146	626	0	0	0	0		G G gap G gap G G gap G gap C C gap G C	0	0	78	800	0	1
T C G T C gap T gap G gap C gap G	145	627	0	0	0	0		A G gap G C gap C gap G C C gap C	0	0	77	822	0	1
T C G gap T C G gap T T gap C	145	627	0	0	0	0		G C gap G G gap G C gap G gap A gap G C	0	0	77	826	0	1
T C G gap T C G gap T gap T gap C gap G	145	627	0	0	0	0		G G gap A G gap G C gap G gap G gap G C	0	0	77	827	0	1
T gap C gap T T gap C G T T	145	635	0	0	0	0		G G gap C gap G G gap A G gap C G	0	0	77	828	0	1
T C G T C G gap G gap T gap G	144	635	0	0	0	0		A G gap C C gap G C C gap C	0	0	76	829	0	1
T C G T C G gap T gap G gap C gap G	144	635	0	0	0	0		A G gap G gap G C gap G G gap G C gap C	0	0	76	830	0	1
T C G T C gap G gap T gap G gap T	144	635	0	0	0	0		G C G gap C gap C gap G G G gap C	0	0	76	838	0	1
T C G T gap C gap G T gap C G gap T	144	635	0	0	0	0		G C G gap C gap G gap G G G gap C	0	0	76	839	0	1
T C G gap T gap C G T gap T gap C gap G	144	635	0	0	0	0		G G C gap G gap C gap G G G gap C gap G	0	0	76	840	0	1
T gap C G gap T gap T gap T gap C G T T	144	635	0	0	0	0		G G gap G G gap G gap A G gap G gap G C	0	0	76	843	0	1
T C G T C gap G gap C gap G gap T gap G	143	635	0	0	0	0		A G gap G gap G C gap G gap C G gap G G	0	0	75	853	0	1
T C G gap T C G gap T gap C G gap G gap G	143	638	0	0	0	0		A G gap G gap G G gap G C gap G G gap G	0	0	75	854	0	1
T C G gap T C G gap T gap C gap T gap G	143	638	0	0	0	0		G G C gap G G gap A gap C gap G C	0	0	83	643	0	0
T gap C G T gap T gap G gap C G T T	143	663	0	0	0	0		G G gap G gap G G gap A G gap G gap G C	0	0	83	643	0	0
T gap C G T gap T gap T gap C gap G T T	143	663	0	0	0	0		A G gap G gap G C gap G G gap C gap G C	0	0	82	649	0	0
T gap C gap T T gap T gap C G T T	143	663	0	0	0	0		G G A gap G C gap G gap G gap G gap G C	0	0	81	712	0	0
T gap T gap T T gap C G T T	143	663	0	0	0	0		A G gap C gap G gap G G gap G C gap G C	0	0	80	730	0	0
T C G T C gap G gap T gap C gap G gap T	141	704	0	0	0	0		G C gap G G gap G gap C C gap C G gap C	0	0	80	736	0	0
T C G T C gap G gap T T	141	704	0	0	0	0		G G C gap G G gap A gap G gap C G	0	0	80	736	0	0
T C G T gap C G gap C G gap G gap G	141	704	0	0	0	0		G G C gap G G gap G gap A gap C G	0	0	79	765	0	0
T C G gap T C G T gap G gap G	141	704	0	0	0	0		G gap G G gap A G gap G gap C G gap G C	0	0	79	765	0	0
T gap C G T gap C gap G gap C G T T	141	704	0	0	0	0		G G C gap G G gap A gap G C gap C	0	0	78	799	0	0
T C G T C G gap G gap C G	140	704	0	0	0	0		G gap G G A gap G C gap G gap G gap G C	0	0	78	807	0	0
T C G T gap C G T gap G gap C	140	704	0	0	0	0		G gap A G gap G C gap G G gap G C gap G	0	0	77	825	0	0
T C G T gap C G T T	140	704	0	0	0	0		G gap A G gap G C gap G G gap G gap G C	0	0	77	825	0	0
T C G T gap C gap G gap C gap G T gap G	140	704	0	0	0	0		G G A gap G C gap G gap G gap G C gap G	0	0	77	826	0	0
T C G gap T gap C G T gap C gap G gap T	140	704	0	0	0	0		G gap G G gap G A G gap G gap G C	0	0	77	828	0	0
T gap T T T gap T T T T gap T	140	707	0	0	0	0		G gap G G gap G gap A G G gap G C	0	0	77	828	0	0
	0	707	0	0	0	0		G gap A G gap G C gap G gap G G gap G C	0	0	76	837	0	0
								G C gap G G gap G gap C C C gap G	0	0	76	839	0	0
								G G C gap G G gap C gap G C gap A gap G	0	0	76	840	0	0
								G G gap C gap G G C gap G C gap A	0	0	76	840	0	0
								G G G gap G C gap G gap G G gap C gap C	0	0	76	840	0	0
								A G gap G C gap G gap G gap G G C gap G	0	0	75	852	0	0
								A G gap G C gap G gap G gap G G gap C G	0	0	75	852	0	0
								G G gap A G gap G C gap G gap G G gap C	0	0	75	860	0	0
								G G gap A G gap G gap C G gap G gap G C	0	0	75	860	0	0
								G G C gap G G gap A gap G gap G gap G C	0	0	75	860	0	0
								G G gap C gap C gap G C C C gap G	0	0	75	860	0	0
								G G gap C gap G G gap A gap G C gap G C	0	0	75	860	0	0
								G G G gap G C gap G gap C gap G G gap C	0	0	75	860	0	0
								G gap G G gap G C gap C gap G G G gap C	0	0	75	867	0	0
									0	0	0	867	0	0
Immunostimulatory Balanced Dataset for Relaxed (200) motif search								Non-Immunostimulatory Balanced Dataset for Relaxed (200) motif search
T gap C G T	842	842	172	172	842	172		C C C	184	184	704	704	184	704
G T T	766	1051	192	318	209	146		G gap C C gap C gap C gap C	191	290	693	917	106	213
T C gap G T gap C	717	1159	193	450	97	78		G C gap G G gap C	180	541	658	1287	72	184
T C G gap T	709	1240	186	518	81	68		C C gap C gap G C	171	342	690	994	52	77
T gap G gap T T gap T	693	1348	172	592	65	42		G gap C C gap G C	199	451	679	1083	83	73
T gap A gap T T	688	1443	195	695	46	43		G gap G G C gap G	192	701	587	1396	75	46
T gap T gap G T gap T	702	1283	172	550	43	32		C C G gap G	188	590	643	1338	25	35
T gap C gap T T gap T	689	1397	182	652	36	27		G G C gap T	183	931	544	1520	7	17
T gap T C G	642	1512	170	854	19	26		G gap G gap G C gap G G	190	830	559	1466	41	15
T gap T gap T gap T gap T gap T	609	1546	159	920	14	1		G G gap C gap G C gap C	193	776	572	1435	16	15
C gap G gap C G T	691	1361	188	625	13	33		C C gap G C gap C	181	461	676	1098	10	15
C G T gap T	747	1062	175	372	11	54		C gap C C gap C gap G gap C	187	364	682	1007	22	13
T C gap G gap T gap T gap T	669	1462	185	730	10	11		C C gap G C gap G	192	552	649	1299	10	11
T C gap T gap G gap T gap T	665	1469	191	740	7	8		G gap G gap G G C	196	724	578	1411	11	10
G gap T T gap G gap T	602	1555	188	936	6	5		C gap C C gap G G	170	784	565	1445	8	10
T gap C gap G T gap T gap C	687	1448	177	707	5	12		A G gap C gap C gap C gap G	200	894	556	1483	40	10
T gap G gap C gap G gap T T	657	1476	174	767	5	16		G C gap C gap C C gap G	181	754	577	1419	30	8
T C gap G gap C gap G T	651	1487	197	808	5	22		C gap G C C gap C	174	604	596	1348	5	6
G T gap C gap G T	626	1528	188	893	5	7		G C gap G G gap G gap G	199	919	547	1497	8	6
C gap T gap T T gap T	592	1560	182	942	4	3		G gap C C gap C gap C gap G	188	469	666	1103	8	5
T gap G gap T gap T gap T gap T	653	1479	198	776	3	3		C gap G G gap G gap G C	194	898	556	1488	4	5
T gap C gap G gap G T gap T	652	1482	195	785	3	9		G gap C C gap C gap G gap G	193	565	646	1303	13	4
T C gap G T gap G	647	1492	194	820	3	2		G gap C C gap G G	169	787	562	1449	3	4
T C gap G gap T C gap G	637	1515	198	866	3	12		G gap C gap G gap G G gap C gap G	200	848	558	1472	13	4
T C gap T gap G T	637	1518	153	867	3	1		G gap C C gap C gap G gap C	190	368	682	1010	4	3
T C gap G gap C gap G gap T gap T	633	1522	197	883	3	11		C C G gap C	186	599	634	1342	9	3
C gap G gap T T gap C gap T	583	1564	181	947	3	5		G C C gap C gap G	148	703	582	1399	0	2
T gap T gap G gap T T	683	1450	168	715	2	6		C C gap C gap G G	176	713	578	1401	10	2
T gap C gap G T gap T gap G	678	1452	184	719	2	4		G gap G C gap C gap G G	184	907	552	1490	7	2
G gap C G T gap C	664	1471	183	751	2	11		G gap G G gap G gap G C	198	921	547	1499	2	2
C G T gap C gap G	649	1489	189	813	2	5		C gap C C gap C gap C gap G	192	542	652	1288	1	1
T gap G gap C gap T T gap C	643	1493	193	828	1	4		C gap C C gap C gap G gap G	198	590	640	1339	0	1
T gap A gap G T gap T	633	1519	187	872	1	2		C C gap C gap C G	179	608	593	1349	4	1
A gap C G T	627	1523	178	886	1	0		G gap C C gap C G	196	626	590	1350	18	1
T gap C G gap T gap T gap T	618	1529	178	895	1	2		G C C gap C gap C	152	703	584	1397	2	1
T gap T gap T gap G T	616	1530	179	902	1	7		G gap G C C gap C	178	760	573	1420	0	1
G T gap T gap T gap T	615	1531	194	904	1	2		G C gap C gap C C gap C	127	787	559	1450	0	1
T gap C G gap T C gap G	611	1532	190	919	1	15		G C gap G gap G G gap C	120	789	559	1451	2	1
T C gap T T	606	1547	177	924	1	4		C C gap C C gap G	114	831	558	1467	1	1
T gap T gap C gap G T gap C	604	1548	199	927	1	3		C gap C gap G G C	188	833	558	1468	2	1
T gap C gap G T gap C gap G gap G	603	1549	197	931	1	4		C C gap G G gap C	169	854	557	1473	6	1
T gap T C gap G gap T gap T	600	1556	179	936	1	0		G C gap C gap G G gap G	186	911	549	1491	3	1
T C gap G gap T gap C gap G gap T	591	1561	188	942	1	0		C gap C C gap C C	171	921	546	1500	0	1
T gap C G T gap C	698	1283	129	550	0	0		G C gap G gap C C gap C	180	921	546	1501	0	1
C gap G T T	695	1283	150	550	0	0		G gap G gap G gap C gap G G gap C	189	924	545	1502	3	1
T C gap G T gap T	685	1448	127	709	0	2		G gap C gap G gap C gap C C gap C	200	924	544	1503	0	1
T gap C G T gap G	677	1452	136	719	0	0		G gap G C gap G G gap G	192	938	543	1521	0	1
T gap C gap G T gap T gap T	673	1452	137	719	0	0		G gap C C C	133	626	589	1350	0	0
T C gap G gap T T	667	1462	124	732	0	2		C gap C C C	153	626	588	1350	0	0
T gap T gap C gap T T	657	1476	187	773	0	6		C gap C C gap C G	199	701	585	1396	0	0
T gap C G T gap T	655	1476	86	773	0	0		C C C gap G	91	703	580	1399	0	0
C gap T gap C gap G T gap T	651	1482	194	786	0	1		G gap C gap C C gap G C	160	754	577	1419	0	0
G gap G T T	651	1482	143	786	0	0		G gap C C gap C C	162	760	576	1419	6	0
T gap C gap G gap T T gap C	650	1487	161	808	0	0		C C C gap C	146	776	570	1435	0	0
T gap G gap C G T	649	1489	145	814	0	1		G C C gap G gap C	176	776	568	1435	0	0
T gap C gap C gap G T gap T	648	1489	195	815	0	1		G gap C C gap C gap G C	107	776	568	1435	0	0
G gap C G T gap G	647	1489	198	818	0	3		C C gap C gap C gap G C	155	784	562	1445	0	0
T gap G T T	647	1492	125	820	0	0		G gap C gap C C gap C gap G gap C	127	787	562	1449	0	0
T gap C gap G T gap G gap T	646	1492	195	824	0	4		G gap C gap C gap C C gap G gap C	159	787	561	1449	0	0
G gap T C gap G T	634	1518	181	870	0	3		C gap G gap C C gap C gap C gap C	139	787	560	1449	0	0
T gap C gap G gap C gap T T	633	1522	199	883	0	0		C C gap G gap C gap G C	182	787	559	1449	0	0
T gap C G gap T T	632	1522	123	883	0	0		C C gap G gap G C gap C	159	787	559	1449	0	0
C G T gap G gap G	630	1522	194	886	0	3		G C gap C C gap G gap C	151	835	558	1468	2	0
G gap T gap C gap G T gap T	627	1523	191	886	0	0		C gap C C gap C gap G C	110	898	555	1488	0	0
T gap T gap C gap G T gap T	626	1528	143	893	0	0		C gap G gap C gap C C gap C gap C	193	898	555	1488	0	0
T gap C gap G T T	625	1528	81	893	0	0		G gap C gap C C gap C gap C gap C	138	898	555	1488	0	0
C gap T gap C G T	624	1528	133	893	0	0		C gap C gap C C gap G C	158	898	553	1488	0	0
T gap C gap G gap T T gap G	624	1528	152	893	0	0		C gap C gap G gap C C gap C gap C	193	898	553	1488	0	0
T gap C gap T gap G T gap T	621	1528	142	893	0	0		G gap C gap C gap G gap C C gap C	185	900	553	1488	2	0
T gap C gap T gap T T	620	1528	188	893	0	0		C C gap C gap G C gap C	127	907	551	1490	0	0
T gap C gap G gap T T gap T	619	1528	122	893	0	0		C gap G gap C gap C C gap C gap G	176	907	551	1490	0	0
G gap C G T gap T	616	1529	135	895	0	0		G gap G gap C gap C C gap G gap C	178	907	551	1490	0	0
T C G gap T gap C	613	1531	149	904	0	0		C C gap C C gap C	133	908	550	1490	1	0
C gap T gap C gap G gap T T	608	1546	186	920	0	0		G gap C gap C C gap G gap C gap C	150	908	550	1490	0	0
C gap C G T gap C	606	1546	177	920	0	0		G gap C gap C gap C C gap C gap C	170	908	550	1490	0	0
T gap A gap C gap T T	606	1546	167	920	0	0		C gap C C gap G gap G C	175	908	549	1490	0	0
T gap C gap T gap G gap T T	606	1547	138	924	0	0		C gap G gap C gap C gap C C gap C	186	908	549	1490	0	0
T gap A gap G gap T T	605	1547	164	924	0	0		G C gap C C gap C gap G	139	908	549	1490	0	0
G gap T gap C G T	604	1547	135	924	0	0		G C gap C gap G G gap C	140	908	549	1490	0	0
C gap C G T gap G	603	1548	186	927	0	0		G gap C C gap C gap C gap C gap G	111	911	549	1491	0	0
T gap C gap C gap G gap T T	603	1548	176	927	0	0		G gap C C gap G C gap C	119	919	547	1497	0	0
T gap C gap G gap C gap G T gap T	602	1555	158	936	0	0		G gap C gap C gap C gap C C gap C	163	919	547	1497	0	0
T gap C gap G gap G gap T T	602	1555	159	936	0	0		G gap C C gap C gap G gap C gap C	121	921	546	1501	0	0
T gap C gap G T gap C gap G gap T	601	1555	148	936	0	0		G gap C gap C gap C C gap C gap G	138	921	546	1501	0	0
T gap T T gap C gap T	600	1556	189	939	0	3		G gap G C gap C C gap G	199	921	546	1501	0	0
C G T T	598	1556	50	939	0	0		C gap C C gap C gap G gap C gap C	122	921	545	1501	0	0
T gap T gap C gap G gap T T	596	1556	130	939	0	0		G C gap G G gap C gap G	130	921	545	1501	0	0
T C G gap T gap G	595	1556	147	939	0	0		C gap G gap C C gap G gap C gap C	159	924	544	1502	0	0
C G T gap C gap T	592	1556	152	939	0	0		C C gap C gap C gap G gap C gap C	145	931	543	1520	0	0
T C gap G T gap C gap G	592	1560	154	942	0	0		C C gap C gap G gap C gap C gap C	197	938	543	1520	7	0
T gap C G T gap C gap G	592	1560	101	942	0	0		C gap G C gap C C gap C	168	938	543	1520	0	0
T gap C gap T T gap C gap T	589	1561	140	942	0	0		C gap G gap G gap C C gap C gap G	193	938	543	1520	0	0
T gap G gap G gap T T gap C	588	1561	168	942	0	0		G C C gap G gap G	172	938	543	1520	0	0
T gap C gap G gap T C gap G gap T	586	1561	164	942	0	0		C C gap C gap G gap G C	147	938	542	1521	0	0
C gap G gap C G T gap C	585	1561	136	942	0	0		C gap G gap C C gap G C	171	938	542	1521	0	0
G gap T gap T gap T gap T gap T	584	1561	199	942	0	0		G gap C C gap G gap G C	169	938	542	1521	0	0
T gap C gap G T gap C gap T gap C	583	1564	149	947	0	0		G gap C gap C C gap G gap G gap C	194	938	542	1521	0	0
T gap G gap T T gap C gap T	583	1564	138	947	0	0		G gap G gap C C gap G C	167	938	542	1521	0	0
C G T gap T gap G	582	1564	136	947	0	0		C gap C gap C C gap G gap C gap C	158	938	541	1521	0	0
G gap T gap C gap G gap T T	582	1564	171	947	0	0		C gap G gap C C gap C gap G gap C	141	938	541	1521	0	0
	0	1564	0	947	0	0		C gap G gap G gap C C gap C gap C	195	938	541	1521	0	0
								G gap C C gap C gap C gap C gap C	136	938	541	1521	0	0
								G gap C C gap G gap C gap C gap C	124	938	541	1521	0	0
									0	938	0	1521	0	0
Immunostimulatory Balanced Dataset for Relaxed (300) motif search								Non-Immunostimulatory Balanced Dataset for Relaxed (300) motif search
T gap G gap T T	935	935	295	295	935	295		C C gap G C	263	263	839	839	263	839
T C gap G T	881	1221	254	457	286	162		G G C gap G	248	515	720	1232	98	208
T gap C gap G T gap T	878	1261	243	511	40	54		C C G	274	417	785	1024	154	185
G gap C gap G gap T T	791	1386	297	711	37	52		C C C	184	740	704	1422	54	53
T gap C G gap T gap T	842	1320	291	588	33	49		G G C gap C	258	544	719	1273	29	41
T gap C G T	842	1287	172	539	26	28		G C C gap C	214	574	717	1314	30	41
C gap T T gap T	776	1472	285	870	26	18		G C gap G gap G G	259	896	690	1518	37	34
G gap T T gap T	786	1425	273	814	22	31		G G gap C gap G C	272	788	703	1446	48	24
T gap T gap T gap T gap T	761	1526	262	924	18	5		G gap G G C	250	594	711	1342	10	17
G gap C G T	787	1403	250	783	17	72		C C gap G G	260	829	699	1464	33	16
G T gap C gap T gap T	711	1564	280	1011	16	3		G G gap C C	276	855	691	1482	14	15
G T T	766	1486	192	883	13	7		G gap C gap C C gap G gap C	287	642	709	1356	48	14
T C G gap T	709	1579	186	1022	11	9		G C gap C gap C C	268	686	707	1369	44	13
T gap G T gap C gap T	764	1496	284	898	10	15		C gap G C C	286	584	716	1325	10	11
T gap A gap C G gap T	701	1605	294	1054	10	22		C gap G G gap A gap G	280	973	651	1560	7	7
T gap C gap G gap T gap T gap T	822	1333	278	618	9	19		G C gap C gap C gap G C	279	1018	651	1566	45	6
T C gap G gap T C	751	1536	273	953	8	27		C gap G gap G G gap C gap G	275	915	686	1524	17	5
T C gap T gap C gap G gap T	708	1587	264	1025	8	3		G G gap G gap G C	260	933	682	1534	2	5
T gap C gap T gap G gap T gap T	801	1340	294	633	7	15		G gap G C gap G G	244	946	677	1541	4	3
T gap G gap T gap T gap C gap T	777	1446	299	852	7	15		C gap G C gap G G	255	966	651	1553	0	3
T C gap G gap G T	705	1594	213	1026	7	1		C gap G G gap G gap A	249	1020	650	1569	2	3
T gap C gap T gap T gap G gap T	778	1433	266	835	6	7		G gap G gap G gap G G gap C	273	1054	647	1574	34	3
T gap G gap C gap T T	777	1439	254	837	6	2		G gap C gap C gap C C gap G	277	796	701	1448	8	2
T gap C gap T gap G T	794	1349	268	659	5	20		G gap C gap G G gap C gap G	295	931	682	1529	7	2
T gap G gap T gap G gap T gap T	764	1501	283	901	5	3		G gap G C gap C C	289	938	680	1536	0	2
C G T gap C	762	1507	240	919	5	10		C gap G G gap G gap C gap G	277	942	678	1538	3	2
T gap C gap G gap T T	838	1324	216	599	4	11		C C gap C C	204	949	673	1543	1	2
T gap T gap C gap G gap T gap T	796	1344	289	639	4	6		C gap G G gap C gap G gap C	298	950	672	1545	1	2
T C gap G gap T gap G gap T	711	1568	238	1013	3	2		G gap G G gap G C	231	1020	649	1571	0	2
T C gap T gap C G	692	1611	289	1077	3	16		C gap G gap G G gap A	262	1056	642	1576	1	2
T gap T gap C gap G T	783	1427	266	828	2	14		C gap G G C	252	830	698	1465	1	1
C G T gap G	754	1528	254	926	2	2		C gap C gap C C gap G gap C	281	837	693	1466	4	1
T gap G gap C gap G T gap C	741	1540	297	975	2	13		G gap C C gap C gap C gap C	191	841	693	1467	4	1
T gap T T gap C	736	1543	294	982	2	2		G gap G C C	290	855	691	1483	0	1
A gap G gap T T	720	1545	285	1004	2	1		C C gap C gap G C	171	859	690	1484	4	1
T gap C gap G T gap G gap G	718	1548	264	1007	2	1		G gap C gap C gap C C gap C	243	898	689	1519	2	1
T gap C gap G T gap C gap G	768	1473	271	876	1	6		G gap G gap C gap C C gap C	260	916	685	1525	0	1
T gap G gap T gap G T	763	1502	268	909	1	8		G C C gap G	254	916	684	1526	0	1
T gap G gap C gap T gap T gap T	762	1508	290	919	1	0		G C gap C gap G G	237	917	683	1527	1	1
C gap T gap T T	750	1537	295	958	1	5		C gap G G gap G gap G gap C	270	955	669	1546	1	1
T gap C gap T T gap C	741	1538	244	962	1	4		G C gap G G gap G	231	956	666	1547	0	1
C gap G T gap T gap T	737	1541	238	980	1	2		C gap C gap G G gap C gap G	297	956	665	1548	0	1
T gap T gap T T	719	1546	228	1006	1	0		G C gap G G gap C	180	962	658	1549	0	1
T C gap C gap G T	711	1565	242	1011	1	0		C C gap C gap C gap C gap C	284	964	657	1550	2	1
T gap G T gap G gap T	703	1595	262	1031	1	0		G gap C gap C C gap C gap G	230	832	698	1465	2	0
T gap A gap C gap G T	698	1606	272	1055	1	1		G gap G gap C gap C C gap G	298	833	696	1465	1	0
T T gap G gap T	694	1607	264	1057	1	1		C gap C C gap G C	202	841	692	1467	0	0
G T gap T gap G gap T	693	1608	252	1061	1	0		C C gap G gap G C	239	896	689	1518	0	0
T gap G gap G T gap T	760	1526	263	924	0	0		G gap C gap C C gap C gap C	240	898	687	1519	0	0
T gap G gap T gap T gap G gap T	749	1537	272	958	0	0		G C gap C C gap G	247	916	685	1524	1	0
C G T gap T	747	1537	175	958	0	0		C gap G C gap C C	294	916	684	1525	0	0
C gap G gap T T gap C	739	1540	290	978	0	3		G C gap C C gap C	211	916	684	1526	0	0
C gap C G T	734	1543	239	982	0	0		C C gap C gap G gap C gap C	256	922	682	1527	5	0
C gap C gap G gap T T	730	1543	284	983	0	1		C gap C C gap C gap G gap C	187	922	682	1527	0	0
T gap G gap G gap T T	730	1543	222	983	0	0		C gap G gap C C gap C gap G	237	924	682	1527	2	0
C gap T gap G T gap T	727	1543	266	983	0	0		G gap C C gap C gap G gap C	190	924	682	1527	0	0
C gap T gap G gap T T	727	1543	236	983	0	0		C C gap G gap C gap C gap C	272	935	681	1534	2	0
T gap C gap T gap T gap T gap C	727	1543	276	984	0	1		C gap G gap C C gap C gap C	243	935	681	1534	0	0
T gap G gap T T gap C	727	1543	227	984	0	0		G gap C gap G gap G G gap C	257	938	680	1534	3	0
C gap T gap G gap T gap T gap T	725	1543	290	984	0	0		C C gap G gap G gap C gap C	288	939	679	1536	1	0
T gap C G gap T C	725	1543	262	1000	0	16		G gap C C gap G C	199	939	679	1536	0	0
T gap C gap G T gap C gap T	722	1543	205	1000	0	0		G gap C C gap G gap C gap C	205	942	677	1538	0	0
T gap T T gap G	722	1543	288	1003	0	3		C C gap G C gap C	181	946	676	1541	0	0
T C gap T gap T gap T	720	1545	229	1006	0	2		C C gap C gap C gap C gap G	249	946	675	1541	0	0
T gap G gap G gap T gap T gap T	719	1545	280	1006	0	0		C gap C gap C C gap C gap C	259	948	674	1541	2	0
G gap T gap T T	717	1548	299	1008	0	1		C gap G gap G G gap C gap C	288	951	672	1545	1	0
T C gap G T gap C	717	1548	193	1008	0	0		G gap G gap C C gap C gap G	250	951	672	1545	0	0
C gap G gap G gap T T	715	1548	273	1008	0	0		G gap G gap G gap C C gap C	289	951	672	1545	0	0
T gap G T gap T gap T	714	1548	202	1008	0	0		C gap C gap C C gap C gap G	231	953	671	1545	2	0
C gap G gap T T gap G	711	1548	269	1008	0	0		C gap C C gap C gap C gap C	209	953	670	1545	0	0
T C gap G gap T gap C gap T	709	1579	261	1022	0	0		C gap C C gap G gap C gap C	209	954	670	1545	1	0
C G gap T T	708	1579	225	1022	0	0		C gap G G gap G gap C gap C	268	956	667	1546	1	0
T gap A gap T gap T gap T	707	1587	242	1025	0	0		G gap C C gap C gap C gap G	188	956	666	1547	0	0
T gap T T gap T	707	1587	226	1025	0	0		G gap G gap C C gap C gap C	254	956	666	1547	0	0
T gap T gap T gap C gap G gap T	707	1587	277	1025	0	0		G G gap G C gap G	250	956	665	1548	0	0
C gap G gap T T gap T	706	1587	216	1025	0	0		C C gap C gap C gap G gap C	248	957	664	1548	1	0
G gap T gap G gap T T	705	1587	234	1025	0	0		C C gap G gap C gap C gap G	294	960	664	1548	3	0
T gap G gap C gap G T gap T	705	1594	211	1026	0	0		C gap C C gap G gap G gap C	255	960	663	1548	0	0
T C gap C gap G gap T gap T	704	1594	259	1031	0	5		C C gap G gap C gap G gap C	287	961	662	1548	1	0
T gap C gap T gap T gap T gap G	703	1594	277	1031	0	0		G gap C gap C gap G G gap C	265	961	661	1548	0	0
T gap G T gap T gap C	703	1595	250	1031	0	0		C gap C gap G G gap C gap C	298	961	660	1548	0	0
T gap T gap G gap T gap C gap T	703	1595	298	1032	0	1		G gap G gap C gap G G gap C	264	962	660	1548	1	0
T gap T gap G T gap T	702	1595	172	1032	0	0		C gap G gap C gap G G gap C	291	962	659	1548	0	0
G gap T gap G T gap T	701	1595	261	1032	0	0		G G gap G C gap C	255	962	659	1548	0	0
T gap G T gap T gap G	701	1605	270	1054	0	0		C gap C C gap G gap C gap G	255	962	658	1548	0	0
T gap C gap T T gap G	700	1605	228	1054	0	0		G gap C C gap G gap C gap G	245	962	658	1549	0	0
T gap T gap G gap C gap T gap T	700	1605	297	1054	0	0		C C gap C gap G gap C gap G	263	966	653	1550	2	0
T gap C gap T gap C gap G T	699	1605	227	1054	0	0		C gap C C gap C gap C gap G	192	966	652	1550	0	0
T gap C G T gap C	698	1606	129	1055	0	0		C C gap G C gap G	192	1020	649	1569	0	0
T C gap G gap C gap T gap T	697	1606	280	1056	0	1		G gap C gap G G gap G gap C	268	1020	649	1569	0	0
T gap C gap G gap T C gap T	697	1606	245	1056	0	0		C gap C C G	240	1020	648	1571	0	0
T gap C gap C gap T T	696	1606	247	1056	0	0		G gap C C gap G gap G gap C	249	1020	648	1571	0	0
C gap G T T	695	1606	150	1056	0	0		G gap C C gap C gap G gap G	193	1054	646	1574	0	0
T C gap G gap T gap T gap G	694	1606	224	1056	0	0		C gap G gap G gap G G gap C	245	1054	645	1574	0	0
C gap G gap C gap G T gap T	693	1607	273	1061	0	4		C C gap C gap C gap A	273	1055	644	1574	1	0
T gap G gap T T gap T	693	1608	172	1061	0	0		C C gap C gap G gap G gap C	256	1055	644	1574	0	0
T gap T gap G gap G gap T gap T	693	1608	271	1061	0	0		C C G gap G	188	1055	643	1574	0	0
C gap T gap C gap T T	692	1608	244	1061	0	0		C gap C gap G gap G G gap C	282	1055	643	1574	0	0
C gap T gap C gap T gap T gap T	692	1608	294	1061	0	0		C gap G G gap G C	222	1055	643	1574	0	0
G gap G T gap T gap T	692	1608	243	1061	0	0		C gap G gap G G gap G gap C	261	1055	643	1574	0	0
	0	1611	0	1077	0	0			0	1056	0	1576	0	0
Immunostimulatory Balanced Dataset for Relaxed (400) motif search								Non-Immunostimulatory Balanced Dataset for Relaxed (400) motif search
C gap G gap T T	964	964	368	368	964	368		G C gap G C	390	390	895	895	390	895
T gap C gap T gap T gap T	948	1174	359	525	210	157		G G C	315	514	862	1123	124	228
C G T	933	1471	317	806	176	144		G gap C gap C C gap C	386	729	854	1301	215	178
T C gap T gap T	942	1263	391	615	89	90		G C C	327	756	851	1363	27	62
T gap T T	922	1501	371	832	30	24		C gap C C gap G gap C	366	793	848	1400	37	37
T C G	812	1649	342	1167	28	65		C gap G G gap C gap G	385	926	828	1506	55	34
T gap G gap T gap T gap T	937	1288	365	648	25	33		C C gap G C	263	825	839	1448	17	27
G T gap T gap T	888	1566	327	986	14	4		G C gap G G	304	1014	817	1562	38	23
T gap G T gap T	919	1514	334	858	13	26		G C gap C C	348	808	844	1421	15	21
T gap G gap C gap G gap T gap T	901	1543	385	945	13	22		G gap C A gap C	387	1216	757	1646	51	17
T gap G gap T gap C gap G gap T	867	1588	390	1033	11	13		C G G	387	1099	786	1596	58	17
T C gap T gap G gap T	853	1598	322	1041	10	6		G gap C C gap C gap G	302	840	837	1459	15	11
T gap C gap G T gap C	915	1522	356	916	8	58		C gap C C gap C gap G	306	866	833	1472	8	11
T gap T gap G gap T gap T	906	1530	350	923	8	7		C gap C C gap G gap G	386	968	821	1532	10	11
G T gap C gap G gap T	823	1618	382	1086	8	21		C C gap C gap C gap C	351	947	823	1515	21	9
T gap A gap T gap A	784	1667	391	1224	8	18		C gap G G gap C gap C	385	955	823	1521	8	6
T gap G gap T T	935	1295	295	662	7	14		C gap G gap G G gap C	355	976	820	1539	5	5
G gap C gap T T	888	1552	397	982	5	15		G gap C C gap G gap G	376	1015	813	1567	1	5
T gap G gap C gap G T	879	1575	394	1017	5	18		G G gap G C	304	1041	797	1579	8	5
T gap G gap C gap T gap T gap G	851	1602	395	1042	4	1		C gap G G gap A	363	1139	785	1605	14	5
T gap C gap G gap G T	829	1608	371	1058	4	1		C C gap C gap A	322	1142	783	1610	3	5
T gap G A gap T	784	1672	371	1245	4	16		C gap C C gap A	383	1143	778	1615	1	5
T C gap G T	881	1570	254	996	3	8		G gap C C gap A	400	1162	761	1624	1	5
T gap T gap C gap G gap T gap C	816	1621	394	1100	3	3		C gap A gap C C	347	1165	759	1629	3	5
T gap C gap T gap G gap G gap T	808	1652	399	1168	3	1		A gap G G gap C	349	1226	743	1658	2	4
T gap T C gap G gap G	786	1659	399	1206	3	10		G C G	376	1266	731	1664	6	4
G A gap T gap T	779	1675	389	1262	3	17		C gap G G gap G gap C	352	1016	803	1573	0	3
T gap C gap G gap T gap C gap T	891	1545	398	960	2	15		G gap A gap C C	362	1221	750	1649	1	3
T gap T gap G T	889	1547	308	967	2	7		C C gap G gap C gap C	363	858	833	1461	18	2
T gap G gap A gap T gap T	827	1610	372	1058	2	0		C C gap G gap G gap C	383	971	820	1534	3	2
T gap A gap T gap C gap T	798	1655	360	1196	2	1		C C gap C gap C gap G	345	1016	804	1570	1	2
T C gap G gap T gap T	888	1567	302	988	1	2		G gap C gap C gap G C gap C	378	1121	786	1598	22	2
T T gap T	879	1576	353	1020	1	3		C C G	274	1125	785	1600	4	2
T gap C gap G T gap G	867	1577	364	1020	1	0		G C gap C gap C gap G gap C	387	1151	777	1617	8	2
T gap A gap G gap T gap T	846	1603	362	1045	1	2		C gap G C gap C gap C gap G	396	1161	763	1619	3	2
C gap C gap T T	835	1604	383	1053	1	8		A gap C C gap C	321	1224	747	1652	0	2
T gap A gap G T	800	1653	345	1193	1	3		A gap C gap C gap G C	391	1224	746	1654	0	2
C gap T T gap G	790	1656	376	1196	1	0		C C C	184	1315	704	1670	0	2
T C gap G gap C gap G gap T	784	1668	362	1229	1	5		C gap C C gap C gap C	320	1015	807	1568	0	1
T gap T gap G gap C gap G gap T	779	1676	368	1262	1	0		C C gap C gap G gap G	363	1033	800	1574	17	1
T gap C gap T T	928	1471	306	808	0	2		C gap G gap G gap G C gap C	390	1224	749	1650	3	1
T gap T gap C gap T gap T	897	1543	379	945	0	0		G gap G gap G gap G C gap G	399	1243	742	1659	8	1
T gap C gap G gap T gap T gap G	886	1567	361	988	0	0		G C gap A gap G gap G	394	1259	737	1660	13	1
T gap C gap G gap T gap G gap T	880	1570	380	999	0	3		C G C	332	1269	725	1665	3	1
T gap C gap G T gap T	878	1576	243	1020	0	0		G gap G C gap A gap G	352	1273	710	1666	1	1
T gap C gap G gap T gap T gap C	860	1588	363	1033	0	0		C gap G C gap A gap G	354	1273	709	1667	0	1
G gap G gap T T	859	1588	359	1035	0	2		G gap C gap C gap C G gap C	400	1312	707	1668	39	1
T gap T gap T gap C gap T	854	1588	364	1035	0	0		C C gap C gap G gap C	336	871	832	1472	5	0
C gap T gap C gap G T	850	1602	384	1043	0	1		G gap C C gap G gap C	369	926	827	1506	0	0
T gap T gap T gap G gap T	845	1603	355	1045	0	0		G gap C C gap C gap C	309	958	823	1521	3	0
T gap C G T	842	1603	172	1045	0	0		G gap C gap G G gap C	365	1015	809	1567	0	0
T gap C G gap T gap T	842	1603	291	1045	0	0		C gap C gap G G gap C	375	1015	805	1568	0	0
T gap C gap G gap T T	838	1603	216	1045	0	0		G C gap C gap G gap C gap C	391	1156	771	1617	5	0
G gap T gap C gap G T	837	1603	369	1045	0	0		G C gap C gap C gap C gap G	362	1158	766	1617	2	0
T gap A gap C gap T gap T	834	1604	371	1057	0	4		C gap C gap C gap G C gap C	358	1218	755	1646	2	0
T gap C gap C gap G T	831	1604	385	1057	0	0		C gap C gap C gap C gap G C	363	1220	753	1646	2	0
C gap T gap C gap G gap T gap T	830	1604	398	1057	0	0		G gap G C gap C gap C gap C	371	1224	749	1650	0	0
C gap T T gap C	825	1610	394	1062	0	4		G gap G gap G gap G C gap C	371	1224	749	1650	0	0
T gap T gap T C	825	1610	385	1065	0	3		C gap C gap G C gap C gap C	388	1224	748	1650	0	0
T gap C gap A gap T gap T	824	1610	358	1065	0	0		G C gap G C gap C	322	1224	747	1652	0	0
T gap C gap T gap T gap C gap G	824	1610	392	1065	0	0		G gap A gap G C gap C	387	1235	742	1658	9	0
T gap C gap T gap T gap G gap G	824	1610	373	1065	0	0		G gap G C gap G C	313	1243	740	1659	0	0
G gap C gap G T gap T	822	1618	352	1095	0	9		A gap G C gap C gap G	374	1245	739	1659	2	0
T gap C gap G gap T gap T gap T	822	1618	278	1095	0	0		G gap G gap G gap G gap G C	398	1246	738	1659	1	0
T gap G gap T gap C gap T gap C	819	1618	400	1097	0	2		G C gap C gap C gap C gap C	324	1259	737	1660	0	0
T gap C gap C gap G gap T gap T	816	1618	395	1097	0	0		A gap C C gap G	331	1259	734	1660	0	0
G gap T T gap C	813	1621	363	1102	0	2		G C gap G gap G gap G gap C	383	1260	734	1660	1	0
T C gap T gap C gap T	813	1621	348	1102	0	0		A gap G C gap C gap C	389	1260	733	1660	0	0
G gap T gap C gap G gap T gap T	812	1621	378	1102	0	0		C gap G C gap C gap C gap C	375	1260	733	1660	0	0
T gap C gap G gap G gap T gap T	811	1649	367	1167	0	0		G C gap C gap A gap C	374	1260	732	1660	0	0
T gap T gap C gap G gap T gap G	810	1649	389	1167	0	0		G C gap C gap A gap G	390	1266	729	1664	0	0
T gap C gap T gap T gap C gap T	807	1652	302	1168	0	0		G C gap C gap C gap A	378	1269	725	1665	0	0
T gap G gap T C gap T	806	1652	326	1168	0	0		A gap C gap G C gap C	395	1269	724	1665	0	0
T gap G gap T gap T gap G gap G	806	1652	362	1168	0	0		C gap C gap C gap G C gap G	395	1269	722	1665	0	0
C gap G T gap C gap T	803	1652	382	1169	0	1		G G C gap G	248	1269	720	1665	0	0
G gap T gap T gap T gap T	803	1652	330	1169	0	0		G gap C gap G C gap A	379	1269	719	1665	0	0
C gap T gap T gap T gap T	802	1652	329	1169	0	0		G G C gap C	258	1269	719	1665	0	0
T gap G T gap C gap G	802	1652	371	1182	0	13		C gap G C gap G C	329	1269	718	1665	0	0
T gap C gap T gap G gap T gap T	801	1652	294	1182	0	0		G gap G C gap C gap A	368	1269	718	1665	0	0
A gap T T	800	1652	337	1185	0	3		C C gap C G	332	1271	717	1665	2	0
C gap G gap T gap G T	800	1652	341	1190	0	5		G C C gap C	214	1271	717	1665	0	0
T gap G gap T gap G gap C gap T	800	1653	400	1195	0	2		C gap G C C	286	1271	716	1665	0	0
T gap T C gap G gap T	800	1653	305	1195	0	0		G gap G C gap G gap A	383	1272	716	1665	1	0
T gap T gap C gap G gap T gap T	796	1655	289	1196	0	0		G C gap G gap C gap A	395	1272	711	1665	0	0
T gap C gap T gap G T	794	1655	268	1196	0	0		G gap G G C	250	1272	711	1665	0	0
T gap C gap T gap T gap G gap C	794	1655	385	1196	0	0		G gap C gap C C gap G gap C	287	1273	709	1667	0	0
G gap C gap G gap T T	791	1655	297	1196	0	0		C gap G C gap C gap A	341	1273	708	1667	0	0
T gap A gap T gap G gap T	791	1655	341	1196	0	0		G C gap A gap C gap C	381	1273	708	1667	0	0
T gap T gap T gap T gap G	791	1655	342	1196	0	0		G C gap C gap C C	268	1273	707	1667	0	0
G gap C G T	787	1656	250	1196	0	0		C gap G gap C gap C C gap C	316	1312	706	1668	0	0
G gap T T gap T	786	1656	273	1196	0	0		C gap G gap G C gap A	368	1313	706	1668	1	0
T gap A gap T gap T gap G	785	1659	332	1206	0	0		C gap G C gap G gap A	391	1315	705	1668	2	0
T gap T gap C gap G T	783	1672	266	1245	0	0		G C gap G C gap G	337	1315	705	1668	0	0
C gap G gap T gap G gap T gap T	781	1672	371	1245	0	0		C gap G C gap A gap C	340	1315	704	1670	0	0
G gap T T gap G	781	1672	340	1245	0	0		C gap G gap C gap C gap C C	339	1315	704	1670	0	0
T gap C gap T gap A gap T	781	1672	354	1245	0	0		G C gap C gap C G	335	1315	704	1670	0	0
T gap C gap T gap T C	779	1675	353	1262	0	0		G gap G gap G C gap A	364	1315	704	1670	0	0
T gap C gap T gap T gap G gap T	778	1676	266	1262	0	0		C gap G gap C gap C C gap G	351	1315	703	1670	0	0
T gap G gap C gap T T	777	1676	254	1262	0	0		G G gap C gap G C	272	1315	703	1670	0	0
T gap G gap T gap T gap C gap T	777	1676	299	1262	0	0		C gap C gap C gap A gap C gap C	394	1322	702	1670	7	0
	0	1676	0	1262	0	0		G gap G C gap A gap C	359	1322	702	1670	0	0
									0	1322	0	1670	0	0
In this sheet, we have presented four tables generated using four different types of parameter in MERCI program. Among four types of parameters, the first filter was extracting only exclusive motif (Motifs not found in complementary positive or negative dataset), in rest of parameters relaxation was given upto 200, 300 and 400 sequences in complimentary dataset. In each table, the motifs were sho…

## Sheet: S10
Table S10: Preferred motifs found in palindromic dataset derived from the main dataset (IMODN966P: positive immunomodulatory sequences and non-immunomodulatory negative sequences from human CpG islands) using MERCI program.
Motif	Found in positive sequence (number)	Found in cumulative positive sequence (number)	Found in negative sequence (number)	Found in cumulative negative sequence (number)	Found in Exclusive Positive Sequence (number)	Found in Exclusive Negative Sequence (number)		Motif	Found in positive sequence (number)	Found in cululative positive sequence (number)	Found in negative sequence (number)	Found in cumulative negative sequence (number)	Found in Exclusive Positive Sequence (number)	Found in Exclusive Negative Sequence (number)
IMODNs of dataset IMODN966P for Exclusive motif search								Non-IMODNs of dataset IMODN966P for Exclusive motif search
T C G T C G	143	143	0	0	143	0		G gap G G gap A G gap G gap G C gap G	0	0	142	142	0	142
C G gap A C G gap T C G	137	234	0	0	91	0		A G gap C gap C gap C gap G C C gap C	0	0	125	258	0	90
G gap T gap G gap G G G G G G	111	365	0	0	57	0		C C C gap G gap C gap G G gap C gap C	0	0	120	323	0	65
T gap G A C G T gap C gap G	129	290	0	0	42	0		G gap A gap G gap G C G gap C gap A	0	0	114	410	0	31
T gap C G gap T C G A	111	387	0	0	22	0		A gap C C gap C gap G gap C C C	0	0	108	474	0	29
T C G gap A C G gap T gap G	136	248	0	0	14	0		G G gap C gap G G gap A G gap G gap C	0	0	119	351	0	28
C gap G gap A C G T gap T gap C G	99	412	0	0	9	0		C C gap G G gap C gap G C gap G gap A	0	0	115	379	0	28
T gap C G T C G gap T gap C	113	301	0	0	7	0		G gap G G gap G gap A G gap G gap G C	0	0	136	168	0	26
T C G gap A C G gap C gap G gap G gap G	112	308	0	0	6	0		G gap G G gap G C gap G gap G G gap G C	0	0	114	430	0	20
C gap G A C G T gap T gap G	108	392	0	0	4	0		C C gap G gap C C C gap G gap G gap G	0	0	108	494	0	20
G gap A gap C G gap T gap G gap G G G G G	105	399	0	0	4	0		G gap C gap G G gap G gap C C C gap G	0	0	108	512	0	18
G A C G gap T C G gap G gap G gap G	125	293	0	0	3	0		G gap G gap G C G gap G gap G G gap A	0	0	108	523	0	11
T C G gap C G gap C G T gap G gap G	100	403	0	0	3	0		C gap C gap C C gap C T gap C gap C C	0	0	100	601	0	11
T C G gap A C G T	108	394	0	0	2	0		C C C gap G C gap C gap G gap A gap G	0	0	102	571	0	10
T C G gap T gap G gap G G G G	97	416	0	0	2	0		A gap G C C C gap C gap C	0	0	98	614	0	10
T C gap G T C G gap C gap C G gap G	96	418	0	0	2	0		G G gap C gap G G C gap G gap C gap A	0	0	112	438	0	8
T gap C G gap A C G gap T C gap G	124	294	0	0	1	0		A G gap G C gap G gap G G gap C gap G C	0	0	103	545	0	8
C G T C G gap T gap C gap G gap G	112	302	0	0	1	0		G gap C gap A G gap G C gap C C gap C	0	0	110	445	0	7
T C G gap C G T T	109	388	0	0	1	0		A gap C gap C C gap C gap G C C gap G	0	0	104	535	0	7
T C gap G gap T C G A	108	395	0	0	1	0		C C gap G G gap A G gap C G	0	0	97	626	0	7
G A C G T gap C gap C gap G	104	400	0	0	1	0		C C gap A G gap C C gap C gap C gap C	0	0	96	638	0	6
C G T C G gap T gap C gap C gap G	98	413	0	0	1	0		G C gap G G gap G gap C C gap C gap G C	0	0	103	550	0	5
T C G gap T C G gap C gap T gap G	98	414	0	0	1	0		G gap G G A G gap G gap G gap C	0	0	103	558	0	5
T C G T C G gap G	132	248	0	0	0	0		C C gap C gap A gap C C gap C G gap C	0	0	100	590	0	5
T C G gap A C G gap T gap C gap G	130	248	0	0	0	0		G gap G G gap C gap G G G gap A	0	0	102	584	0	4
T C G gap A C G gap T gap C G	125	293	0	0	0	0		G gap G gap G G gap G C gap G G gap A	0	0	108	526	0	3
T C G T C G gap G gap G	119	294	0	0	0	0		G gap G G gap G C gap G gap C C gap G C	0	0	103	561	0	3
T C G gap A C G gap T gap G gap G	116	294	0	0	0	0		G gap G C G gap G gap G gap G G gap A	0	0	102	579	0	3
T gap C G gap A C G gap T C G	114	294	0	0	0	0		G G C gap A G gap G gap G C gap C	0	0	98	619	0	3
T C G T C G gap G gap G gap G	113	294	0	0	0	0		A G gap C gap C G gap C G gap G C	0	0	95	645	0	3
C G gap A C G gap T C G gap G	112	301	0	0	0	0		C gap G G gap C gap G gap C gap G A G	0	0	93	658	0	3
G A C G gap T C G gap C gap G gap G	111	308	0	0	0	0		G gap C gap G G gap C gap C C C gap G	0	0	107	528	0	2
T C G gap A C G gap T C gap G	111	365	0	0	0	0		G G gap C gap G G C gap G gap G gap A	0	0	104	537	0	2
T gap G gap G G G G G G	111	387	0	0	0	0		G G C gap G G gap A gap C gap C gap G	0	0	103	552	0	2
T C G gap A C G gap G gap G gap G gap G	110	387	0	0	0	0		C C C gap G gap C gap G C gap A gap G	0	0	102	573	0	2
C gap T gap G gap G G G G G G	109	387	0	0	0	0		G G gap G A G gap G gap G C	0	0	102	576	0	2
G A C G gap T C G gap G gap G gap G gap G	109	387	0	0	0	0		G gap G gap G gap G gap G C C C gap G	0	0	99	604	0	2
G gap G gap T gap G gap G G G G G G	109	387	0	0	0	0		C gap G G gap G gap C gap G gap G A G	0	0	98	616	0	2
C G A C G gap T C gap G	108	388	0	0	0	0		C C T gap G C gap G gap G gap C gap C	0	0	97	628	0	2
G gap C gap T gap G gap G G G G G G	108	392	0	0	0	0		G C C C gap C gap C gap C gap A	0	0	97	630	0	2
C G gap A C G gap T C G gap G gap G	107	395	0	0	0	0		C gap G gap G G gap A G gap G G gap C	0	0	96	640	0	2
C G T C G gap T gap C G gap G	107	395	0	0	0	0		G gap G C G gap A gap G G gap G gap C	0	0	96	642	0	2
T C G gap A C G gap C G gap G gap G	107	395	0	0	0	0		G G gap A G gap G C gap G gap C gap A	0	0	95	649	0	2
T gap C G T C G gap T gap C gap G	107	395	0	0	0	0		C gap C gap C C gap C T gap C C gap C	0	0	93	655	0	2
C G A C G gap T C G	106	395	0	0	0	0		G G gap G C gap G gap C gap C C gap C C	0	0	93	660	0	2
T gap G A C G T gap C gap G gap G	106	395	0	0	0	0		C C gap A gap G gap G gap A G gap G C	0	0	92	664	0	2
T C G gap A C G gap T gap C gap G gap G	105	399	0	0	0	0		C C C gap G C gap G gap C gap G G	0	0	92	666	0	2
T C G T C G gap G gap G gap G gap G	105	399	0	0	0	0		G G C gap G G gap A gap C gap G gap G	0	0	103	553	0	1
T gap C G T C G gap C gap C gap G gap G	105	399	0	0	0	0		G C gap G G gap A G gap G gap C G	0	0	102	574	0	1
T gap C gap G A C G gap T C G	105	399	0	0	0	0		G gap G G gap A G gap G gap A gap G C	0	0	102	580	0	1
G gap G gap G gap T gap G gap G G G G G G	104	400	0	0	0	0		G gap G G gap G gap C C gap G C gap G C	0	0	101	585	0	1
T C G gap A C G gap T C G	104	400	0	0	0	0		G G C gap A G gap G gap G gap G C	0	0	100	602	0	1
A gap T gap G gap G G G G G G	103	400	0	0	0	0		A G gap G C gap G G gap G C gap G	0	0	96	631	0	1
C gap G gap T gap G gap G G G G G G	103	400	0	0	0	0		A gap G C gap C C gap G gap G C gap G C	0	0	96	632	0	1
G gap G gap C gap T gap G gap G G G G G G	103	400	0	0	0	0		A G gap G gap G gap G G C gap G C	0	0	95	646	0	1
G gap T gap C gap G gap G G G G G G	103	400	0	0	0	0		A gap G gap G C G gap G gap G gap G G	0	0	95	647	0	1
G gap A gap T gap G gap G G G G G G	102	400	0	0	0	0		G G gap C gap A G gap G C gap C C	0	0	95	650	0	1
G gap C gap G gap T gap G gap G G G G G G	102	400	0	0	0	0		C gap G G gap G C gap G A G	0	0	94	651	0	1
G gap T gap G gap T gap G G G G G G	102	400	0	0	0	0		C C C gap G gap C gap C G gap A gap G	0	0	93	652	0	1
T C G T C G gap C	102	400	0	0	0	0		C gap C C gap C G gap C gap G G gap G C	0	0	93	653	0	1
T gap C G T C G gap T gap C G	102	400	0	0	0	0		G gap G gap G G C gap C C gap G gap A	0	0	93	661	0	1
G A C G gap T C G gap C G gap G	101	400	0	0	0	0		A gap C C gap G gap C C C gap G	0	0	92	662	0	1
T C G gap A C G gap T gap G gap G gap G	101	400	0	0	0	0		G gap G G A G gap G gap C gap G gap C	0	0	92	667	0	1
T gap C G gap T C G A gap G	101	400	0	0	0	0		G gap G gap G G C gap C C gap C gap A	0	0	92	668	0	1
G gap C gap A gap C gap G gap G G G G G G	100	400	0	0	0	0		A G gap G C gap G gap G gap G G gap C G	0	0	91	669	0	1
G gap G gap A gap T gap G gap G G G G G G	100	400	0	0	0	0		A G gap G G gap C gap G G gap G C	0	0	91	670	0	1
T C G T C G gap C gap G	100	403	0	0	0	0		A G gap G gap G gap G G gap G C C	0	0	91	671	0	1
T C gap G A C G T gap G	100	403	0	0	0	0		C gap C gap G gap G gap G C C C gap G	0	0	91	672	0	1
T C gap G A gap C G T T	100	403	0	0	0	0		G G C gap G G gap A gap G C	0	0	102	574	0	0
T C gap G gap T C G A gap G	100	403	0	0	0	0		C C gap G gap C C C gap G G	0	0	101	584	0	0
T gap C G gap A C G gap T C gap G gap G	100	403	0	0	0	0		G C gap G G gap G C gap G gap A gap G C	0	0	101	584	0	0
T gap C G T C G gap C G gap C gap G	100	403	0	0	0	0		G G gap C gap G G gap A G gap G C	0	0	101	584	0	0
T gap C G T C G gap T gap C gap G gap G	100	403	0	0	0	0		G gap G G gap A G gap G G gap C gap G	0	0	101	584	0	0
G gap G gap T gap C gap G gap G G G G G G	99	412	0	0	0	0		C C gap G gap C C C gap G gap A	0	0	99	602	0	0
T C G gap A C G T gap G	99	412	0	0	0	0		A G gap G C gap G gap G G gap G C gap G	0	0	97	619	0	0
T C G gap A C G gap T gap C G gap G	99	412	0	0	0	0		C C C gap G C gap C gap A gap G gap C	0	0	97	619	0	0
G A C G gap T C G gap C gap G gap G gap G	98	413	0	0	0	0		A G gap G C gap G gap G G gap G C gap C	0	0	96	631	0	0
G gap G gap T gap G gap T gap G G G G G G	98	413	0	0	0	0		C gap A gap C C gap C gap G C C gap C	0	0	96	632	0	0
T C G gap T C G A	98	413	0	0	0	0		C C gap G gap C C C gap A gap G	0	0	96	638	0	0
C G gap A C G T gap C gap G gap G gap G	97	414	0	0	0	0		G C gap G G gap A G gap G gap G C gap G	0	0	96	640	0	0
C G T C G gap T gap C gap G gap G gap G	97	414	0	0	0	0		G C gap G G gap A G gap G gap G gap G C	0	0	96	640	0	0
C gap G A C G gap T C G gap G gap G	97	414	0	0	0	0		G G C gap G G gap A gap G gap G C	0	0	96	640	0	0
G gap A gap C G gap A gap G gap G G G G G	97	414	0	0	0	0		G G C gap G G gap G gap A gap G C	0	0	96	640	0	0
T C G gap A C G gap C gap G gap C gap G	97	414	0	0	0	0		G gap G C G gap G gap A gap G G gap C	0	0	96	642	0	0
T C G gap A C G T gap C	97	414	0	0	0	0		C gap C gap G gap G G C gap G gap G A	0	0	95	647	0	0
T C G gap A C G gap T gap G gap C	97	414	0	0	0	0		G G gap A G gap G C gap G gap G gap A	0	0	95	649	0	0
T C G gap C G T T gap C	97	414	0	0	0	0		A G gap G C gap G gap C G gap G C gap G	0	0	94	650	0	0
T C G gap T C G gap C gap G gap T gap G	97	414	0	0	0	0		C gap A G gap G C gap G gap G G gap G C	0	0	94	650	0	0
T C gap G A C G T gap C gap G	97	416	0	0	0	0		C C gap G G gap G gap G gap G C G	0	0	94	650	0	0
T gap G A C G T gap C G	97	416	0	0	0	0		G G C gap A G gap G gap G C gap G	0	0	94	651	0	0
C G T C G gap T gap C gap G gap G gap C	96	416	0	0	0	0		G C C C gap G gap C gap C gap A gap G	0	0	93	658	0	0
G gap A gap T gap T gap G gap G G G G G	96	416	0	0	0	0		G gap G gap C gap G G C gap G gap G A	0	0	93	660	0	0
T C gap G T C G gap C G gap C gap G	96	418	0	0	0	0		A gap G C gap C C gap C gap G C C	0	0	92	662	0	0
A gap C gap T gap G gap G G G G G G	95	418	0	0	0	0		C C C gap G gap C gap G G gap C G	0	0	92	666	0	0
A gap G gap T gap G gap G G G G G G	95	418	0	0	0	0		C C gap C C gap C gap T gap C C gap C	0	0	92	666	0	0
C G T C G gap T gap C gap G gap C gap G	95	418	0	0	0	0		G C C C gap G gap T gap C gap C	0	0	92	666	0	0
C G T C G gap T gap G gap C gap G gap G	95	418	0	0	0	0		G G C gap C gap G gap C C C gap G	0	0	92	666	0	0
C G gap T gap G gap G G G G G G	95	418	0	0	0	0		G gap G G gap C gap G G G gap G gap A	0	0	92	667	0	0
G gap T gap C gap G gap T gap G G G G G G	95	418	0	0	0	0		G gap G G gap G G gap C gap G gap G G C	0	0	92	667	0	0
T C G gap A C G T gap C gap G	95	418	0	0	0	0		A G gap C gap C C gap C gap G C C	0	0	91	668	0	0
T C G gap C G T gap T gap C gap G gap G	95	418	0	0	0	0		A G gap G C G gap G gap C gap C gap C	0	0	91	668	0	0
T C G T C G gap T	95	418	0	0	0	0		A G gap G C gap G G gap G gap C G	0	0	91	668	0	0
T gap C G T C G gap C gap C G gap G	95	418	0	0	0	0		A gap G C gap G gap G G C gap G C	0	0	91	671	0	0
T gap C G T C G gap C G gap C gap G gap G	95	418	0	0	0	0		C gap G C G gap G gap A gap G G gap C	0	0	91	672	0	0
T gap C G T C G gap C gap G gap T gap G	95	418	0	0	0	0		G C gap G G gap A G gap G gap G C gap C	0	0	91	672	0	0
T gap C G T C G gap C gap T gap G	95	418	0	0	0	0		G C gap G G gap G gap A G gap G gap G C	0	0	91	672	0	0
	0	418	0	0	0	0		G G gap A G C gap G gap G gap C gap C	0	0	91	672	0	0
								G G C gap G G gap G gap G C gap A	0	0	91	672	0	0
								G gap G gap G G gap G C gap G gap G G C	0	0	91	672	0	0
									0	0	0	672	0	0
Immunostimulatory palindrome Balanced Dataset for Relaxed (200) motif search								Non-Immunostimulatory palindrome balanced Dataset for Relaxed (200) motif search
C G T	463	463	176	176	463	176		C C gap G gap C gap G	184	184	596	596	184	596
T gap A gap T gap T gap G	439	661	192	299	198	123		G gap C C gap G gap C	188	210	593	645	26	49
T C G	426	687	182	391	26	92		G G C	198	372	550	746	82	36
T gap A gap T gap T gap C	408	717	192	423	25	13		G gap C C gap C gap G	179	224	590	676	14	31
A gap T T	388	749	180	580	13	16		C gap G gap C C gap C	192	281	580	706	27	23
T gap A gap C G gap T	392	735	192	553	7	19		G C gap G G	186	424	535	760	47	10
T C gap G T	419	692	141	410	5	19		A gap C gap C C	200	426	531	765	2	5
T gap A gap T gap G gap T	397	725	199	459	4	10		A gap G G gap C	195	447	524	774	6	5
A C G	393	728	174	534	3	75		G C C	200	377	547	750	5	4
T gap C gap G A gap T	365	762	197	674	3	1		G gap C gap G G gap C gap G	193	441	525	769	15	4
T gap C gap G T gap C gap G	404	719	194	443	2	20		C C gap G gap G gap C	174	228	583	680	4	4
G gap T gap A gap T gap T	403	721	187	449	2	6		C C gap G gap G gap G	190	254	581	683	26	3
G A gap T gap G gap T	381	753	196	627	2	8		C C gap C gap G gap C	147	281	576	708	0	2
G gap A C gap T gap T	381	755	174	631	2	4		C gap C C gap G gap G	200	287	566	710	1	2
G T gap C G gap G	375	758	196	646	2	10		A gap C C gap G	165	447	519	775	0	1
T gap A gap T gap T gap A	360	764	139	676	2	0		G C gap C gap G G	151	452	513	776	4	1
T gap A gap G T	392	736	181	563	1	10		A G gap C gap C gap G	199	521	502	777	35	1
T gap C gap T T	387	750	155	606	1	11		C gap G G gap A	195	529	500	778	4	1
T gap C gap T gap T gap T	383	751	194	615	1	3		C gap C C gap G gap C	177	254	580	683	0	0
G A gap T gap T gap G	376	756	191	636	1	0		C C gap C gap G gap G	153	284	576	708	3	0
T gap G A gap T gap C	371	759	185	662	1	7		C C gap G gap C gap C	157	284	572	708	0	0
T gap C G T	425	687	104	391	0	0		G gap C gap C C gap C	199	286	567	708	2	0
C G T gap G	418	692	147	410	0	0		C gap C C gap C gap G	172	287	563	710	0	0
G gap C G T	418	692	151	410	0	0		C C gap C gap C gap G	155	288	562	710	1	0
C G T gap C	411	692	144	410	0	0		G gap C C gap C gap C	169	290	560	710	2	0
C gap C G T	402	721	155	449	0	0		C gap C gap C C gap C	182	377	545	750	0	0
G gap T C G	396	725	157	459	0	0		C C gap G gap C gap G gap G	127	377	543	750	0	0
T C G gap G	391	736	155	563	0	0		C C gap G C	120	377	542	750	0	0
T gap C gap G T gap G gap G	391	736	180	564	0	1		C C gap C gap C gap C	132	377	536	750	0	0
C gap G gap C G T	387	749	136	580	0	0		C gap C C gap C gap C	158	377	536	750	0	0
T gap A C gap T	387	749	176	595	0	15		G gap C gap C C gap G gap C	157	426	531	765	0	0
C gap T C G	385	750	163	606	0	0		C C gap G gap G gap C gap G	140	426	526	765	0	0
T gap C G gap T gap C gap G gap G	385	750	184	612	0	6		G gap G gap C gap G G gap C	185	447	521	774	0	0
T C gap G gap T gap T	382	751	186	618	0	3		C gap G gap C C gap G gap C	160	447	520	774	0	0
T gap G gap T T	382	751	159	619	0	1		G gap C C gap G gap C gap G	152	447	520	774	0	0
C G T gap C gap G	381	751	120	619	0	0		G gap C gap C gap G G gap C	187	447	520	774	0	0
C gap G gap T gap C gap G T	379	755	199	634	0	3		G gap C gap G gap C C gap C	170	447	520	774	0	0
A C gap G gap T gap T	378	755	159	636	0	2		G gap G gap C gap C C gap G	200	447	520	774	0	0
T gap C G gap T C	378	755	159	636	0	0		C C gap A gap G	182	447	519	775	0	0
T gap C G T gap G	377	755	88	636	0	0		C C gap G gap A	174	447	519	775	0	0
T gap C G gap T gap C G	376	756	145	636	0	0		G gap C C gap C gap G gap C	117	447	519	775	0	0
T gap G gap T gap T gap T	376	756	198	636	0	0		G gap C gap G G gap G gap C	180	447	519	775	0	0
G gap C G T gap G	375	756	125	636	0	0		C C gap A gap C	159	448	518	775	1	0
T gap C G T gap C	375	758	85	646	0	0		C C gap C gap A	137	448	518	775	0	0
T gap C G gap T gap T	374	758	173	646	0	0		C C gap G gap C gap G gap C	124	448	518	775	0	0
T gap C gap A gap T gap T gap G	373	758	185	646	0	0		C C gap G gap G gap G gap C	118	448	518	775	0	0
C gap G T gap C G	372	758	192	647	0	1		G gap C C gap G gap G gap C	136	448	518	775	0	0
G gap C G T gap C	372	758	121	647	0	0		G gap C gap G gap G G gap C	182	448	518	775	0	0
T C G gap C	372	758	155	647	0	0		G gap G gap C C gap C gap G	158	448	518	775	0	0
G gap A C gap T gap C gap G	371	758	195	655	0	8		G gap G gap C C gap G gap C	172	448	517	775	0	0
T gap G gap T C gap T	371	759	194	667	0	5		C gap G gap C C gap C gap G	142	448	516	775	0	0
T gap T gap C gap T gap T	371	759	191	668	0	1		C C gap G gap C gap C gap G	128	448	515	775	0	0
G gap A C gap G gap T gap C	369	759	184	668	0	0		C gap G gap C C gap G gap G	169	448	515	775	0	0
G gap G T gap C G	369	759	182	668	0	0		G gap G gap G gap C C gap C	171	448	515	775	0	0
T C G gap T	369	759	101	668	0	0		G gap C C gap G gap G gap G	145	448	514	775	0	0
T gap G A gap T gap G	369	759	178	668	0	0		G gap C C gap A	191	452	513	776	0	0
C gap T T gap G	367	759	195	672	0	4		C gap C C gap G gap C gap G	146	452	512	776	0	0
G gap A C gap G gap T gap G	367	759	187	672	0	0		C gap G G gap G gap C gap G	196	454	512	776	2	0
T C gap G gap T C	367	759	167	672	0	0		C gap G gap G gap C C gap C	173	454	511	776	0	0
C gap G gap T C G	366	759	138	672	0	0		G gap C C gap C gap G gap G	117	454	511	776	0	0
T gap C G gap T gap G gap G gap G	366	759	183	673	0	1		C C gap C gap G gap G gap G	121	454	510	776	0	0
T gap A gap C gap G T	365	759	164	673	0	0		C C gap G gap G C	113	454	510	776	0	0
T gap A gap C gap T gap T gap G	365	759	183	673	0	0		C C gap G gap G gap C gap C	134	454	510	776	0	0
T gap G gap A gap T gap T gap G	365	762	189	674	0	0		G gap C gap C C gap G gap G	176	454	510	776	0	0
T gap G T gap T	364	762	166	674	0	0		G gap G gap C gap C C gap C	153	454	510	776	0	0
A C gap T gap T gap G	363	762	162	675	0	1		C C gap C gap G gap C gap G	110	454	507	776	0	0
C gap T gap A gap T gap T	363	762	187	675	0	0		C C gap G gap G gap G gap G	144	454	507	776	0	0
G gap C gap G gap T T	363	762	178	676	0	1		G C gap C gap G gap G gap G gap C	163	486	507	776	32	0
G gap T T gap G	363	762	189	676	0	0		G gap C gap C C gap C gap G	149	486	507	776	0	0
A gap C G T	362	762	113	676	0	0		C gap C gap G gap G G gap C	180	486	506	776	0	0
C G T gap G gap G	362	762	126	676	0	0		G gap G gap C C gap G gap G	185	486	506	776	0	0
T C G gap G gap G	362	762	127	676	0	0		C C gap C gap G gap G gap C	117	486	505	776	0	0
T gap C gap G T gap T	362	762	136	676	0	0		C gap G gap G G gap C gap G	179	486	505	776	0	0
G gap A C G	361	762	154	676	0	0		C C gap C gap T	182	486	504	776	0	0
T C gap G T gap C	360	764	123	676	0	0		C gap C gap G G gap C gap G	186	486	504	776	0	0
T gap C gap G gap T C gap G gap G	360	764	199	678	0	2		C gap G gap C gap C C gap C	162	486	504	776	0	0
T gap T C gap G gap T	360	764	184	678	0	0		G C gap C gap C gap G gap G gap C	176	486	504	776	0	0
T gap A gap C gap G gap T gap T	359	764	177	678	0	0		C gap A gap C C	172	486	503	776	0	0
T C G gap C gap G	359	764	132	678	0	0		C gap C gap G G gap G gap C	174	486	503	776	0	0
T gap G gap A gap T gap T gap C	359	764	188	678	0	0		A gap C C gap C	154	486	502	776	0	0
G A gap C gap G gap T gap T	358	764	169	680	0	2		C C gap C gap G gap C gap C	105	521	502	777	0	0
G T gap T gap T	358	764	178	680	0	0		C gap G G gap C gap G gap C	200	522	502	777	1	0
T gap C G gap T C gap G	358	764	133	680	0	0		A gap G gap C C gap G	175	522	501	777	0	0
T gap T gap C G gap T	358	764	177	680	0	0		C gap C gap C gap G G gap C	173	522	501	777	0	0
A gap G T gap T	357	764	194	680	0	0		G C gap C gap C gap G gap G gap G	197	525	501	777	3	0
G gap T gap T gap A gap T	357	764	198	680	0	0		G G gap C gap G C	184	525	501	777	0	0
T gap C gap T C gap T	357	764	192	681	0	1		C gap C C gap G gap G gap C	131	525	500	777	0	0
T gap T C G	357	764	108	681	0	0		C gap C C gap G gap G gap G	146	525	500	777	0	0
A gap C gap T T	356	764	165	681	0	0		C gap C gap C C gap G gap C	140	525	500	777	0	0
T gap A gap G gap T gap T gap G	356	764	178	681	0	0		C gap C gap G gap C C gap C	161	525	500	777	0	0
T C gap G gap T gap C gap G gap G	356	764	187	682	0	1		C C gap C gap C gap G gap G	115	529	499	778	0	0
T gap T T	356	764	177	682	0	0		C gap C C gap C gap G gap C	109	529	499	778	0	0
A C G gap T	355	764	96	682	0	0		G C gap C C gap G	166	529	499	778	0	0
G gap A C gap T gap G gap G	355	764	193	684	0	2		G gap C C gap G gap C gap C	123	529	499	778	0	0
T gap A gap T C gap G	355	764	176	685	0	1		G gap C gap C gap C C gap G	187	529	499	778	0	0
T gap A gap T gap T gap G gap G	355	764	153	685	0	0		C gap C C gap A	177	529	498	778	0	0
T gap G T gap C gap G gap G	355	764	186	685	0	0		G gap A gap C C	191	530	498	778	1	0
T gap T gap G gap T gap T	355	764	187	685	0	0		G G gap G gap G C	167	530	498	778	0	0
A C G gap G	354	764	150	685	0	0		T gap C C gap C	196	530	498	778	0	0
C gap C G T gap G	354	764	126	685	0	0		C C G	183	530	497	778	0	0
C gap G T gap T gap G	354	764	200	685	0	0		C gap G G gap G gap C gap C	193	530	497	778	0	0
G A gap C gap G T	354	764	159	687	0	2			0	530	0	778	0	0
T gap T gap G T	354	764	174	687	0	0
	0	764	0	687	0	0
Immunostimulatory palindrome Balanced Dataset for Relaxed (300) motif search								Non-Immunostimulatory palindrome balanced Dataset for Relaxed (300) motif search
T gap G T	533	533	293	293	533	293		C C gap C	254	254	684	684	254	684
T gap A gap T gap T	511	699	228	414	144	75		C gap G G gap C	276	405	638	768	51	37
T gap C gap G T	516	555	271	339	22	46		C gap G gap C C	298	347	648	730	84	24
G T gap T	480	726	294	539	12	35		C C gap G gap C	212	263	651	706	9	22
T C gap G gap T gap G	494	711	268	489	8	31		A G gap C	286	520	612	776	115	8
T T	464	742	283	592	8	27		G gap C C gap G	281	351	644	731	4	1
C G T	463	750	176	605	8	13		A gap G C gap C	279	554	584	777	8	1
T gap G gap T C gap G	468	731	276	557	5	11		G gap G G gap C gap G	293	632	578	778	63	1
T gap C gap T gap T gap G	498	703	298	458	4	44		C gap G gap G G gap C	222	641	570	779	0	1
G T gap C G	426	763	226	708	4	4		G gap C A	295	656	555	780	10	1
T gap C G gap T gap G	493	714	262	502	3	13		G gap C C gap C	231	347	646	730	0	0
T gap C gap T C gap G	464	734	271	565	3	8		C C gap C gap G	209	351	642	731	0	0
C gap A gap G T	453	758	290	668	3	6		C C gap G gap G	240	354	639	731	3	0
G gap A C gap T	461	752	276	643	2	38		C gap C C gap G	272	405	637	768	0	0
A gap T gap T gap G gap G	456	755	298	656	2	2		C C gap C gap C	202	405	614	768	0	0
A gap C gap G T	457	753	295	654	1	11		C gap C C gap C	220	520	609	776	0	0
A gap A gap T gap T	449	759	264	683	1	3		C gap C gap C C	286	521	608	776	1	0
T C G	426	764	182	709	1	1		C C gap G gap C gap G	184	521	596	776	0	0
T gap T gap C G gap G	426	765	281	710	1	1		G gap C C gap G gap C	188	521	593	776	0	0
T gap G gap T gap T gap G	492	714	292	504	0	2		G gap C gap C C gap G	247	521	593	776	0	0
T gap C gap T gap T gap C	474	726	300	543	0	4		G gap C gap G gap G gap G C	284	540	592	776	19	0
T gap G gap T gap T gap C	470	726	290	544	0	1		G gap C C gap C gap G	179	540	590	776	0	0
T gap C G gap T gap C	469	726	263	546	0	2		G gap C gap G G gap C	234	540	589	776	0	0
T gap G gap T gap G gap T	460	752	298	643	0	0		C gap C gap C gap G C	300	546	588	776	6	0
G gap T gap G gap T gap T	458	752	286	643	0	0		G gap C gap G gap C C	275	546	588	776	0	0
T gap G T gap C	458	752	251	643	0	0		C gap G gap G gap C C	277	546	585	776	0	0
T gap G T gap G	458	752	239	643	0	0		C C gap G gap G gap C	174	554	583	777	0	0
G gap T gap C G gap T	456	755	269	658	0	2		C gap G gap C C gap G	249	554	583	777	0	0
T C gap G gap T gap C	456	755	273	660	0	2		G gap G gap G gap C C	276	554	583	777	0	0
T gap C gap G gap T C	454	755	285	662	0	2		G gap G gap C C gap C	209	554	582	777	0	0
G gap T gap G T	453	758	257	668	0	0		C C gap G gap G gap G	190	554	581	777	0	0
T C gap T gap G gap G	453	758	282	670	0	2		C gap G gap C gap C C	264	554	581	777	0	0
A C gap T gap G	452	758	282	672	0	2		C gap C C gap G gap C	177	554	580	777	0	0
T gap C gap G T gap G	451	758	218	672	0	0		C gap G gap C C gap C	192	554	580	777	0	0
A C gap G gap T	450	758	272	680	0	8		G gap C C gap G gap G	203	554	580	777	0	0
T gap C gap G T gap C	450	758	231	680	0	0		G gap G gap C gap C C	257	554	580	777	0	0
T gap T gap A gap T	449	759	240	683	0	0		G C gap C gap A	273	567	579	777	13	0
G A gap T gap T	444	759	243	684	0	1		G C gap C gap G gap G gap C	289	569	579	777	2	0
G gap T C gap G gap T	444	759	260	684	0	0		G gap G gap C C gap G	265	569	578	777	0	0
T gap A gap C gap T gap T	444	759	229	684	0	0		C gap C gap G gap G gap G C	249	632	577	778	0	0
A C gap T gap C	443	759	280	684	0	0		C C gap C gap G gap C	147	632	576	778	0	0
T gap C gap A gap T gap T	443	759	222	684	0	0		C C gap C gap G gap G	153	632	576	778	0	0
C gap T T	442	759	242	684	0	0		G C gap A gap G	289	640	576	778	8	0
G T gap C gap T	441	759	284	684	0	0		G C gap G gap A	294	641	576	778	1	0
T gap G gap A gap C gap T gap C	441	759	293	689	0	5		C gap G G gap C gap G	235	641	575	778	0	0
T gap A gap T gap T gap G	439	759	192	689	0	0		C gap G G gap G gap C	218	641	575	778	0	0
T gap G gap A gap T gap T	439	759	233	689	0	0		C C gap G gap C gap C	157	641	572	778	0	0
G gap T T	438	759	240	689	0	0		C gap C gap G gap C C	264	641	572	778	0	0
T C gap A gap T	438	759	231	689	0	0		C gap G gap G gap C gap G C	289	641	572	778	0	0
G gap T gap C gap G T	437	759	233	689	0	0		G C gap C gap G gap G gap G	276	641	572	778	0	0
T C gap T gap C gap G	435	759	286	689	0	0		A G gap C gap G	254	641	569	779	0	0
T gap T gap G gap T gap G	435	759	287	689	0	0		C C gap A	221	644	569	779	3	0
T gap C gap A gap C gap G gap T	434	759	296	691	0	2		C gap C gap G G gap C	229	644	568	779	0	0
T gap C G gap T gap C gap G	433	759	230	691	0	0		G C gap C gap C gap G gap C	263	644	568	779	0	0
T gap C gap G gap T gap T gap G	433	759	253	691	0	0		G C gap C gap C gap G gap G	274	644	567	779	0	0
T gap T C gap G gap G	433	759	264	691	0	0		G gap C gap C C gap C	199	644	567	779	0	0
C gap G A gap T gap G	432	759	272	699	0	8		A gap C C	205	644	566	779	0	0
G gap A gap C gap G gap T gap T	432	759	271	700	0	1		C gap C C gap G gap G	200	644	566	779	0	0
T gap C G gap T gap G gap G	432	759	229	700	0	0		C gap G G gap C gap C	242	644	566	779	0	0
G A gap T gap C gap G	431	759	286	702	0	2		C gap G gap G gap G C gap C	274	644	566	779	0	0
G gap A gap G T	431	759	269	702	0	0		G C gap G gap C gap C gap G	296	644	566	779	0	0
G T gap G gap T	431	759	262	702	0	0		G gap C gap G gap G C gap C	293	644	566	779	0	0
T gap A gap C gap G gap T gap G	431	759	263	704	0	2		G C gap G gap G gap G gap C	265	644	565	779	0	0
T gap A gap C gap T gap C gap G	430	759	268	704	0	0		G gap G gap G G gap C	283	644	565	779	0	0
C gap G A gap T gap C	429	759	280	704	0	0		A gap G gap C C	212	644	564	779	0	0
C gap A gap C gap G T	428	759	254	704	0	0		C gap C gap C C gap G	230	644	564	779	0	0
G gap A gap C gap T gap T gap G	428	759	274	704	0	0		G gap C gap G gap C gap G C	295	644	564	779	0	0
T gap C gap T gap C gap G gap T	428	759	265	704	0	0		C gap C C gap C gap G	172	644	563	779	0	0
C gap T gap G T	427	759	268	704	0	0		C gap G gap G gap G gap G C	251	644	563	779	0	0
T gap G gap T gap C gap G gap T	427	759	255	704	0	0		G C gap G C	250	644	563	779	0	0
C G gap T C	425	765	293	713	0	3		G C gap G gap G gap C gap C	292	644	563	779	0	0
G gap T C gap T gap G	425	765	272	713	0	0		G gap G G gap G gap C	285	644	563	779	0	0
T gap A gap C gap G gap T gap C	425	765	264	713	0	0		C C gap C gap C gap G	155	644	562	779	0	0
T gap A gap G gap T gap T	425	765	227	713	0	0		C gap C gap G gap C gap G C	279	644	562	779	0	0
T gap C G T	425	765	104	713	0	0		G gap G C gap A	270	646	562	779	2	0
G gap A gap C gap G T	424	765	255	713	0	0		C gap G C gap C gap G gap G	272	646	561	779	0	0
T gap A gap G gap T gap C gap G	424	765	265	713	0	0		G C gap C gap G gap C gap C	271	646	560	779	0	0
T gap A gap T gap A	424	765	246	714	0	1		G gap C C gap C gap C	169	646	560	779	0	0
T gap G gap A gap C gap G gap T	424	765	299	714	0	0		C gap C gap C gap G gap G C	254	646	559	779	0	0
C G gap T gap T gap G	423	765	279	714	0	0		C gap C gap G gap G C gap C	268	646	556	779	0	0
C gap T gap C G gap T	423	765	275	714	0	0		G gap G gap G gap C gap G C	300	646	556	779	0	0
A gap G T gap G	422	765	275	715	0	1		C gap G C gap G gap G gap C	293	646	555	779	0	0
G gap A gap T C gap G	422	765	271	717	0	2		C gap A G gap C	251	656	554	780	0	0
C G gap T gap C G	421	765	268	718	0	1		C gap G gap G gap G C gap G	282	656	554	780	0	0
G T gap T gap G	421	765	247	718	0	0		G gap G gap C gap G C gap C	283	656	554	780	0	0
G gap A gap T gap T gap G gap G	420	765	247	718	0	0		G gap G gap G gap G C gap C	268	656	554	780	0	0
G gap C G gap T gap T	420	765	282	718	0	0		C gap G gap G C gap C gap G	286	656	553	780	0	0
T gap A gap T gap G gap C	420	765	296	718	0	0		G C gap G gap C gap C gap C	281	656	553	780	0	0
A C gap T gap T	419	765	201	718	0	0		G G gap G C	205	656	553	780	0	0
T C gap G T	419	765	141	718	0	0		G gap G gap C gap C gap G C	296	656	553	780	0	0
C G T gap G	418	765	147	718	0	0		T gap C C	274	656	553	780	0	0
G A gap T gap G gap G	418	765	278	718	0	0		A G gap C gap C	244	656	552	780	0	0
G gap A C gap T gap C	418	765	236	718	0	0		C C gap T	257	656	552	780	0	0
G gap C G T	418	765	151	718	0	0		G gap C gap C gap C C	245	656	552	780	0	0
T C gap C gap T gap G	418	765	300	718	0	0		A G gap G gap C	245	656	551	780	0	0
T gap C gap G gap T C gap G	418	765	237	718	0	0		C gap C gap G gap G C gap G	292	656	551	780	0	0
C G gap T gap G gap T	417	765	289	718	0	0		C gap G C gap G gap C gap G	298	656	550	780	0	0
G gap G T gap T	417	765	258	718	0	0		G C gap C C	212	656	550	780	0	0
G gap T gap A gap T gap C	417	765	296	718	0	0		G C gap C gap C gap C gap G	252	656	550	780	0	0
T gap A gap T gap C gap T	417	765	208	718	0	0		G G C	198	656	550	780	0	0
T gap C gap G gap T gap C G	417	765	270	718	0	0			0	656	0	780	0	0
	0	765	0	718	0	0
Immunostimulatory palindrome Balanced Dataset for Relaxed (400) motif search								Non-Immunostimulatory palindrome balanced Dataset for Relaxed (400) motif search
T gap A gap T	591	591	392	392	591	392		C C	358	358	733	733	358	733
G gap A gap T gap T	579	668	368	484	77	92		G gap G gap G C	396	511	682	768	153	35
T C gap T	575	729	374	561	61	77		A G	372	596	659	780	67	10
G T gap C gap G	515	763	367	688	11	13		C gap G gap G C	392	529	678	770	18	2
C gap A gap T gap T	573	734	361	567	5	6		G G gap G gap C	359	688	646	781	54	1
T gap T C	550	743	357	616	5	5		C A	376	745	610	782	20	1
G A gap T	533	750	382	663	3	35		G gap C C	335	358	703	733	0	0
T gap A gap C gap T	569	736	380	591	2	24		C C gap G	308	358	692	733	0	0
T gap C gap A gap T	549	745	371	625	2	9		C C gap C	254	358	684	733	0	0
T C gap G gap T	545	747	315	628	2	3		C gap C C	324	511	678	768	0	0
G gap T gap T gap G gap G	527	752	398	673	2	4		C gap C gap G C	380	598	654	780	2	0
T gap C gap T gap T	564	737	351	598	1	7		C C gap G gap C	212	598	651	780	0	0
A gap C gap T gap T	561	738	399	607	1	9		C gap G C gap C	375	598	650	780	0	0
T C gap A	508	764	374	697	1	9		C gap G gap G gap G gap C gap C	393	624	649	780	26	0
T gap C gap T gap C gap G gap G	508	765	379	698	1	1		C gap G gap C C	298	624	648	780	0	0
T gap T gap T	556	738	366	610	0	3		G gap G gap C C	318	624	648	780	0	0
A gap T gap T gap G	553	738	354	611	0	1		C gap C gap G gap G gap C gap C	399	626	647	780	2	0
T gap A gap G gap T	551	738	374	611	0	0		C gap C gap G gap G gap G gap C	372	634	647	780	8	0
T gap G gap T gap T	550	738	345	611	0	0		C gap C gap C gap C gap C	398	634	646	780	0	0
T gap A gap T gap G	541	747	343	628	0	0		G gap C C gap C	231	634	646	780	0	0
T gap G T	533	750	293	664	0	1		G gap C C gap G	281	688	644	781	0	0
T gap C gap G gap T gap G gap G	530	750	395	669	0	5		G gap C gap C C	306	688	644	781	0	0
T gap C gap G gap T gap C gap G	529	750	384	669	0	0		G G gap C gap G	372	688	644	781	0	0
T C gap T gap G	528	750	325	669	0	0		C gap G gap G gap G C	330	688	643	781	0	0
T gap G gap A gap T	528	750	382	669	0	0		C C gap C gap G	209	688	642	781	0	0
T gap C G gap T	527	752	309	674	0	1		G G gap C gap C	380	688	641	781	0	0
T gap T gap C gap T	527	752	349	674	0	0		A gap G C	351	689	640	781	1	0
A gap T gap G gap T	524	752	377	674	0	0		C C gap G gap G	240	689	639	781	0	0
T gap A gap T gap C	524	752	345	674	0	0		G gap C gap G gap G C	357	689	639	781	0	0
T gap C gap T gap A	524	752	369	674	0	0		C gap C gap C gap G gap C gap G	397	695	638	781	6	0
G gap T gap G gap T gap G	522	752	399	674	0	0		C gap G G gap C	276	695	638	781	0	0
A gap T gap C gap T	521	752	392	674	0	0		C gap C C gap G	272	695	637	781	0	0
T gap C gap G T	516	752	271	675	0	1		C gap C gap C gap G gap G gap C	361	695	637	781	0	0
T gap G gap T gap A	513	763	361	688	0	0		C gap G gap G gap G gap G gap C	363	697	637	781	2	0
T gap A gap T gap T	511	763	228	688	0	0		G gap G G gap C	339	697	637	781	0	0
T gap T gap G gap T	511	763	338	688	0	0		G C gap C gap G gap G	355	698	635	781	1	0
T gap G gap T C	510	763	336	688	0	0		G C gap C gap G gap C	360	698	633	781	0	0
A gap T gap T gap C	508	763	358	688	0	0		G C gap G gap G gap C	364	698	632	781	0	0
T gap A gap C gap T gap G	508	763	324	688	0	0		C gap C gap C gap G gap C gap C	358	698	627	781	0	0
T gap C gap T C	508	764	328	697	0	0		C gap C gap G gap G C	340	698	627	781	0	0
G gap A gap C gap T gap T	506	765	344	698	0	0		G gap C gap C gap C gap C gap G	383	698	626	781	0	0
G gap C gap G T	506	765	389	704	0	6		C gap C gap G gap C gap C gap C	388	698	625	781	0	0
G gap A gap T gap T gap G	505	765	304	704	0	0		C T	366	705	625	781	7	0
T gap A gap G gap T gap G	505	765	316	704	0	0		C gap C gap C gap C gap G gap C	349	705	624	781	0	0
T gap A gap C gap G gap T	504	765	326	704	0	0		C gap C gap C gap C gap G gap G	375	705	624	781	0	0
A gap A gap T gap G	502	765	361	709	0	5		C gap G G gap G	400	724	624	781	19	0
T gap G gap T gap C gap G gap G	502	765	372	709	0	0		G C gap G gap C gap G	370	724	624	781	0	0
T gap T C gap G	501	765	303	709	0	0		G gap G gap C gap G C	348	724	624	781	0	0
T gap G A	499	765	393	715	0	6		G gap G gap G gap G C	333	724	624	781	0	0
T gap A gap C gap T gap C	498	765	323	715	0	0		G C gap C gap C gap G	353	724	622	781	0	0
T gap C gap T gap T gap G	498	765	298	715	0	0		G gap G C gap C gap G	356	724	621	781	0	0
C gap A gap T gap T gap G	497	765	303	715	0	0		C gap G gap G C gap C	329	724	620	781	0	0
T gap C gap A gap G gap T	497	765	361	716	0	1		G C gap G gap C gap C	352	724	620	781	0	0
G gap G T gap G	496	765	362	716	0	0		G C gap T	394	724	619	781	0	0
A C gap T	495	765	321	721	0	5		C gap G gap C gap G C	340	724	617	781	0	0
C gap G T gap G	495	765	370	721	0	0		G C gap A	332	724	616	781	0	0
G gap G T gap C	495	765	367	721	0	0		G gap G C gap C gap C	357	724	616	781	0	0
T gap C gap A gap C gap T	495	765	359	721	0	0		G gap G gap G C gap C	349	724	616	781	0	0
T C gap G gap T gap G	494	765	268	721	0	0		A gap G gap G gap G gap C	376	725	615	781	1	0
C gap G T gap C	493	765	378	721	0	0		G gap G gap C gap C gap C gap C	370	725	615	781	0	0
T C gap G gap G gap G	493	765	393	723	0	2		C C gap C gap C	202	725	614	781	0	0
T gap C G gap T gap G	493	765	262	723	0	0		G gap G C gap G gap C	368	725	614	781	0	0
T gap G gap A gap C gap T	493	765	359	724	0	1		C gap A G	337	725	613	781	0	0
G gap T gap A gap T	492	765	346	724	0	0		G gap G C gap G gap G	362	725	613	781	0	0
T gap C gap T gap G gap G gap G	492	765	382	724	0	0		A G gap C	286	725	612	781	0	0
T gap G gap T gap T gap G	492	765	292	724	0	0		G C gap G gap G gap G	351	725	612	781	0	0
T gap T gap C G	492	765	328	724	0	0		C gap G C gap G gap G	359	725	611	781	0	0
A gap G T	491	765	321	724	0	0		A gap G gap C gap C gap C	376	725	610	781	0	0
C gap G gap G T	491	765	396	724	0	0		C gap G gap G C gap G	352	745	610	782	0	0
G gap A gap G gap T gap T	491	765	343	724	0	0		C gap C C gap C	220	745	609	782	0	0
A gap C gap A gap T	490	765	390	725	0	1		G gap G G gap G	395	745	609	782	0	0
A gap C gap G gap T gap T	490	765	324	725	0	0		A gap G gap G gap C gap C	384	745	608	782	0	0
C gap C gap G T	490	765	380	725	0	0		C gap C gap C C	286	745	608	782	0	0
G A gap T gap G	490	765	326	725	0	0		C gap G C gap C gap G	325	745	607	782	0	0
T gap T gap T gap G	490	765	313	725	0	0		G gap C gap C gap G C	346	745	607	782	0	0
A gap C G gap T	489	765	370	732	0	7		C gap G gap C gap C gap A	381	751	604	782	6	0
T gap C gap G gap T gap T	489	765	302	732	0	0		C gap G gap C gap C gap C gap C	377	751	604	782	0	0
A gap T C	488	765	372	732	0	0		A G gap G	351	751	601	782	0	0
G gap A gap C gap G gap T gap C	488	765	381	732	0	0		G gap G gap G C gap G	348	751	601	782	0	0
C gap G A gap T	487	765	327	732	0	0		C gap C gap G C gap G	336	751	600	782	0	0
T gap T gap C gap A	487	765	381	732	0	0		G gap C gap C gap A gap C	400	751	600	782	0	0
G gap A gap C gap G gap T gap G	486	765	393	732	0	0		A gap G gap G C	339	751	599	782	0	0
A gap G gap T gap T gap G	485	765	332	732	0	0		C gap C gap C gap C gap C gap G	337	751	599	782	0	0
T gap G gap C gap T gap C gap G	485	765	393	732	0	0		C gap G C gap G gap C	346	751	599	782	0	0
T gap G gap T gap C gap T	485	765	319	732	0	0		G gap C gap G C gap C	335	751	599	782	0	0
T gap T gap A gap G	485	765	358	733	0	1		G gap C gap C gap G G	375	752	598	782	1	0
A gap C gap T gap T gap G	484	765	331	733	0	0		G gap G gap C gap C gap A	397	752	598	782	0	0
G T gap G gap G	484	765	370	733	0	0		C C gap G gap C gap G	184	752	596	782	0	0
G gap T gap C gap G gap T gap G	484	765	369	733	0	0		G gap C gap G C gap G	366	752	596	782	0	0
G gap A gap T gap C gap T	483	765	336	733	0	0		G gap A G	338	752	595	782	0	0
G gap T C gap T	483	765	326	733	0	0		G C gap C gap C gap C	309	752	594	782	0	0
G gap T C gap G gap G	482	765	387	733	0	0		C gap C gap C gap G G	341	752	593	782	0	0
T gap C gap A gap T gap G	482	765	333	733	0	0		C gap G gap C gap G G	372	752	593	782	0	0
T gap C gap T gap C gap T	482	765	316	733	0	0		G gap C C gap G gap C	188	752	593	782	0	0
T gap G gap C gap T gap T	482	765	332	733	0	0		G gap C gap C C gap G	247	752	593	782	0	0
G gap C gap A gap T gap T	481	765	309	733	0	0		G gap C gap C gap C gap C gap C	333	752	593	782	0	0
T C gap T gap C	481	765	331	733	0	0		C gap C gap G C gap C	305	752	592	782	0	0
C gap G gap A gap T gap T	480	765	313	733	0	0		G gap C gap G gap G gap G C	284	752	592	782	0	0
C gap G gap T C gap G	480	765	387	733	0	0		C gap G C gap C gap C	329	752	590	782	0	0
G A gap T gap C	480	765	334	733	0	0		G gap C C gap C gap G	179	752	590	782	0	0
G T gap T	480	765	294	733	0	0		G G gap C gap G gap C	319	752	590	782	0	0
G gap T gap T gap T	480	765	322	733	0	0			0	752	0	782	0	0
T gap A gap C gap A	480	765	370	736	0	3
T gap A gap G gap T gap C	480	765	325	736	0	0
T C gap G gap C gap G	480	765	398	736	0	0
T gap G gap C gap G gap T gap C	480	765	386	736	0	0
T gap G gap T gap G gap G gap G	480	765	362	736	0	0
	0	765	0	736	0	0
In this sheet, we have presented four tables generated using four different types of parameter in MERCI program. Among four types of parameters, the first filter was extracting only exclusive motif (Motifs not found in complemenntary positive or negative dataset), in rest of parameters relaxation was given upto 200, 300 and 400 sequences in complimentary dataset. In each table, the motifs were sh…
